# Supplementary material for: Comparison of accusations against physicians and the practice of defensive medicine between surgical and non-surgical specialties
Source: PLoS One. 2026 Mar 5;21(3):e0343807. doi: 10.1371/journal.pone.0343807 (PMC12962507; doi:10.1371/journal.pone.0343807)
Supplement: S1 Dataset — (XLSX) [file pone.0343807.s002.xlsx]

## Sheet: Sheet1
Specialty	Main work shift (day/night)	Workplace location	University Hospital	Health insurance organization	Military hospital	Ministry of Health hospital/health center	Private sector	Primary health care unit	Type of employment	Average time of experience in specialty (years)	Average number of cases usually examined per day	Average number of claims raised against a physician	Workplace offering insurance for medico-legal claims	Blame from colleagues	Disciplinary action by a professional body	Financial impact	Loss of reputation among colleagues	Malpractice litigation	Negative patient or family reaction	Negative publicity from news media	DMBS.Q1	DMBS.Q2	DMBS.Q3	DMBS.Q4	DMBS.Q5	DMBS.Q6	DMBS.Q7	DMBS.Q8	DMBS.Q9	DMBS.Q10	DMBS.Q11	DMBS.Q12	DMBS.Q13	DMBS.Q14
Non-surgical	day	Both	Yes	No	No	No	Yes	Yes	Both contract and permanent	12	30	0	Don’t know	Yes	Yes	Yes	Yes	Yes	Yes	Yes	Strongely agree/ Agree	Strongely Disagred/DisStrongely agree/ Agree/Neutral	Strongely Disagred/DisStrongely agree/ Agree/Neutral	Strongely Disagred/DisStrongely agree/ Agree/Neutral	Strongely Disagred/DisStrongely agree/ Agree/Neutral	Strongely Disagred/DisStrongely agree/ Agree/Neutral	Strongely Disagred/DisStrongely agree/ Agree/Neutral	Strongely agree/ Agree	Strongely agree/ Agree	Strongely agree/ Agree	Strongely agree/ Agree	Strongely agree/ Agree	Strongely agree/ Agree	Strongely agree/ Agree
Surgical	day	Urban	Yes	No	No	No	No	No	Permanent	13	15	1	Not covered	Yes	Yes	No	Yes	Yes	Yes	No	Strongely agree/ Agree	Strongely Disagred/DisStrongely agree/ Agree/Neutral	Strongely Disagred/DisStrongely agree/ Agree/Neutral	Strongely Disagred/DisStrongely agree/ Agree/Neutral	Strongely agree/ Agree	Strongely Disagred/DisStrongely agree/ Agree/Neutral	Strongely agree/ Agree	Strongely agree/ Agree	Strongely agree/ Agree	Strongely agree/ Agree	Strongely agree/ Agree	Strongely Disagred/DisStrongely agree/ Agree/Neutral	Strongely Disagred/DisStrongely agree/ Agree/Neutral	Strongely Disagred/DisStrongely agree/ Agree/Neutral
Non-surgical	both	Both	No	No	No	No	Yes	Yes	Both contract and permanent	7	20	3	Don’t know	Yes	Yes	No	No	Yes	Yes	Yes	Strongely agree/ Agree	Strongely Disagred/DisStrongely agree/ Agree/Neutral	Strongely Disagred/DisStrongely agree/ Agree/Neutral	Strongely agree/ Agree	Strongely agree/ Agree	Strongely agree/ Agree	Strongely agree/ Agree	Strongely Disagred/DisStrongely agree/ Agree/Neutral	Strongely agree/ Agree	Strongely agree/ Agree	Strongely Disagred/DisStrongely agree/ Agree/Neutral	Strongely Disagred/DisStrongely agree/ Agree/Neutral	Strongely agree/ Agree	Strongely agree/ Agree
Non-surgical	day	Urban	Yes	Yes	No	No	No	No	Both contract and permanent	15	40	10	Don’t know	No	No	No	Yes	No	No	No	Strongely Disagred/DisStrongely agree/ Agree/Neutral	Strongely Disagred/DisStrongely agree/ Agree/Neutral	Strongely Disagred/DisStrongely agree/ Agree/Neutral	Strongely Disagred/DisStrongely agree/ Agree/Neutral	Strongely Disagred/DisStrongely agree/ Agree/Neutral	Strongely Disagred/DisStrongely agree/ Agree/Neutral	Strongely Disagred/DisStrongely agree/ Agree/Neutral	Strongely Disagred/DisStrongely agree/ Agree/Neutral	Strongely Disagred/DisStrongely agree/ Agree/Neutral	Strongely Disagred/DisStrongely agree/ Agree/Neutral	Strongely Disagred/DisStrongely agree/ Agree/Neutral	Strongely Disagred/DisStrongely agree/ Agree/Neutral	Strongely Disagred/DisStrongely agree/ Agree/Neutral	Strongely Disagred/DisStrongely agree/ Agree/Neutral
Non-surgical	day	Urban	No	No	No	No	No	Yes	Permanent	13	10	0	Covered	No	No	No	Yes	Yes	Yes	No	Strongely Disagred/DisStrongely agree/ Agree/Neutral	Strongely Disagred/DisStrongely agree/ Agree/Neutral	Strongely Disagred/DisStrongely agree/ Agree/Neutral	Strongely agree/ Agree	Strongely agree/ Agree	Strongely Disagred/DisStrongely agree/ Agree/Neutral	Strongely Disagred/DisStrongely agree/ Agree/Neutral	Strongely agree/ Agree	Strongely agree/ Agree	Strongely agree/ Agree	Strongely agree/ Agree	Strongely Disagred/DisStrongely agree/ Agree/Neutral	Strongely Disagred/DisStrongely agree/ Agree/Neutral	Strongely Disagred/DisStrongely agree/ Agree/Neutral
Non-surgical	day	Urban	Yes	No	No	No	No	No	Permanent	15	5	0	Don’t know	Yes	Yes	Yes	Yes	Yes	Yes	Yes	Strongely Disagred/DisStrongely agree/ Agree/Neutral	Strongely Disagred/DisStrongely agree/ Agree/Neutral	Strongely Disagred/DisStrongely agree/ Agree/Neutral	Strongely Disagred/DisStrongely agree/ Agree/Neutral	Strongely agree/ Agree	Strongely agree/ Agree	Strongely Disagred/DisStrongely agree/ Agree/Neutral	Strongely Disagred/DisStrongely agree/ Agree/Neutral	Strongely agree/ Agree	Strongely Disagred/DisStrongely agree/ Agree/Neutral	Strongely agree/ Agree	Strongely Disagred/DisStrongely agree/ Agree/Neutral	Strongely agree/ Agree	Strongely Disagred/DisStrongely agree/ Agree/Neutral
Non-surgical	both	Urban	No	No	No	No	No	Yes	Both contract and permanent	12	40	5	Don’t know	No	No	No	Yes	Yes	Yes	Yes	Strongely Disagred/DisStrongely agree/ Agree/Neutral	Strongely Disagred/DisStrongely agree/ Agree/Neutral	Strongely Disagred/DisStrongely agree/ Agree/Neutral	Strongely agree/ Agree	Strongely agree/ Agree	Strongely agree/ Agree	Strongely agree/ Agree	Strongely agree/ Agree	Strongely agree/ Agree	Strongely agree/ Agree	Strongely agree/ Agree	Strongely Disagred/DisStrongely agree/ Agree/Neutral	Strongely Disagred/DisStrongely agree/ Agree/Neutral	Strongely Disagred/DisStrongely agree/ Agree/Neutral
Non-surgical	both	Urban	Yes	No	No	Yes	Yes	No	Both contract and permanent	13	15	0	Covered	No	Yes	Yes	Yes	Yes	Yes	Yes	Strongely Disagred/DisStrongely agree/ Agree/Neutral	Strongely Disagred/DisStrongely agree/ Agree/Neutral	Strongely Disagred/DisStrongely agree/ Agree/Neutral	Strongely agree/ Agree	Strongely agree/ Agree	Strongely Disagred/DisStrongely agree/ Agree/Neutral	Strongely Disagred/DisStrongely agree/ Agree/Neutral	Strongely agree/ Agree	Strongely agree/ Agree	Strongely agree/ Agree	Strongely agree/ Agree	Strongely Disagred/DisStrongely agree/ Agree/Neutral	Strongely Disagred/DisStrongely agree/ Agree/Neutral	Strongely Disagred/DisStrongely agree/ Agree/Neutral
Non-surgical	both	Rural	No	No	No	No	No	Yes	Permanent	1	20	1	Don’t know	No	No	No	No	Yes	Yes	No	Strongely agree/ Agree	Strongely Disagred/DisStrongely agree/ Agree/Neutral	Strongely Disagred/DisStrongely agree/ Agree/Neutral	Strongely agree/ Agree	Strongely agree/ Agree	Strongely agree/ Agree	Strongely Disagred/DisStrongely agree/ Agree/Neutral	Strongely agree/ Agree	Strongely agree/ Agree	Strongely agree/ Agree	Strongely Disagred/DisStrongely agree/ Agree/Neutral	Strongely agree/ Agree	Strongely agree/ Agree	Strongely agree/ Agree
Non-surgical	both	Rural	No	No	No	No	No	Yes	Contract	12	50	0	Don’t know	Yes	No	No	Yes	Yes	Yes	Yes	Strongely Disagred/DisStrongely agree/ Agree/Neutral	Strongely Disagred/DisStrongely agree/ Agree/Neutral	Strongely Disagred/DisStrongely agree/ Agree/Neutral	Strongely Disagred/DisStrongely agree/ Agree/Neutral	Strongely agree/ Agree	Strongely Disagred/DisStrongely agree/ Agree/Neutral	Strongely Disagred/DisStrongely agree/ Agree/Neutral	Strongely Disagred/DisStrongely agree/ Agree/Neutral	Strongely Disagred/DisStrongely agree/ Agree/Neutral	Strongely agree/ Agree	Strongely agree/ Agree	Strongely agree/ Agree	Strongely Disagred/DisStrongely agree/ Agree/Neutral	Strongely Disagred/DisStrongely agree/ Agree/Neutral
Non-surgical	both	Rural	No	Yes	No	No	No	Yes	Both contract and permanent	18	50	0	Don’t know	Yes	Yes	Yes	Yes	Yes	Yes	Yes	Strongely agree/ Agree	Strongely Disagred/DisStrongely agree/ Agree/Neutral	Strongely Disagred/DisStrongely agree/ Agree/Neutral	Strongely agree/ Agree	Strongely agree/ Agree	Strongely agree/ Agree	Strongely Disagred/DisStrongely agree/ Agree/Neutral	Strongely agree/ Agree	Strongely agree/ Agree	Strongely agree/ Agree	Strongely agree/ Agree	Strongely Disagred/DisStrongely agree/ Agree/Neutral	Strongely Disagred/DisStrongely agree/ Agree/Neutral	Strongely Disagred/DisStrongely agree/ Agree/Neutral
Non-surgical	day	Both	Yes	No	No	No	No	Yes	Permanent	6	15	0	Don’t know	Yes	Yes	Yes	Yes	Yes	Yes	Yes	Strongely Disagred/DisStrongely agree/ Agree/Neutral	Strongely Disagred/DisStrongely agree/ Agree/Neutral	Strongely agree/ Agree	Strongely agree/ Agree	Strongely agree/ Agree	Strongely Disagred/DisStrongely agree/ Agree/Neutral	Strongely Disagred/DisStrongely agree/ Agree/Neutral	Strongely agree/ Agree	Strongely agree/ Agree	Strongely agree/ Agree	Strongely Disagred/DisStrongely agree/ Agree/Neutral	Strongely Disagred/DisStrongely agree/ Agree/Neutral	Strongely agree/ Agree	Strongely agree/ Agree
Surgical	day	Both	No	Yes	No	No	No	No	Both contract and permanent	7	30	5	Covered	Yes	No	Yes	No	No	No	No	Strongely agree/ Agree	Strongely agree/ Agree	Strongely agree/ Agree	Strongely agree/ Agree	Strongely agree/ Agree	Strongely agree/ Agree	Strongely agree/ Agree	Strongely agree/ Agree	Strongely agree/ Agree	Strongely agree/ Agree	Strongely Disagred/DisStrongely agree/ Agree/Neutral	Strongely Disagred/DisStrongely agree/ Agree/Neutral	Strongely Disagred/DisStrongely agree/ Agree/Neutral	Strongely agree/ Agree
Surgical	both	Both	No	Yes	No	No	No	No	Permanent	15	20	5	Don’t know	Yes	No	No	Yes	Yes	Yes	Yes	Strongely Disagred/DisStrongely agree/ Agree/Neutral	Strongely agree/ Agree	Strongely Disagred/DisStrongely agree/ Agree/Neutral	Strongely Disagred/DisStrongely agree/ Agree/Neutral	Strongely agree/ Agree	Strongely Disagred/DisStrongely agree/ Agree/Neutral	Strongely agree/ Agree	Strongely Disagred/DisStrongely agree/ Agree/Neutral	Strongely Disagred/DisStrongely agree/ Agree/Neutral	Strongely agree/ Agree	Strongely agree/ Agree	Strongely agree/ Agree	Strongely agree/ Agree	Strongely agree/ Agree
Surgical	both	Urban	No	No	No	No	Yes	No	Permanent	10	30	20	Not covered	No	Yes	Yes	Yes	Yes	Yes	Yes	Strongely Disagred/DisStrongely agree/ Agree/Neutral	Strongely Disagred/DisStrongely agree/ Agree/Neutral	Strongely Disagred/DisStrongely agree/ Agree/Neutral	Strongely agree/ Agree	Strongely agree/ Agree	Strongely agree/ Agree	Strongely Disagred/DisStrongely agree/ Agree/Neutral	Strongely agree/ Agree	Strongely Disagred/DisStrongely agree/ Agree/Neutral	Strongely Disagred/DisStrongely agree/ Agree/Neutral	Strongely Disagred/DisStrongely agree/ Agree/Neutral	Strongely Disagred/DisStrongely agree/ Agree/Neutral	Strongely Disagred/DisStrongely agree/ Agree/Neutral	Strongely agree/ Agree
Surgical	day	Urban	No	Yes	No	Yes	No	No	Permanent	15	35	0	Covered	No	No	No	No	Yes	No	No	Strongely Disagred/DisStrongely agree/ Agree/Neutral	Strongely Disagred/DisStrongely agree/ Agree/Neutral	Strongely Disagred/DisStrongely agree/ Agree/Neutral	Strongely agree/ Agree	Strongely agree/ Agree	Strongely Disagred/DisStrongely agree/ Agree/Neutral	Strongely Disagred/DisStrongely agree/ Agree/Neutral	Strongely agree/ Agree	Strongely agree/ Agree	Strongely agree/ Agree	Strongely agree/ Agree	Strongely agree/ Agree	Strongely agree/ Agree	Strongely Disagred/DisStrongely agree/ Agree/Neutral
Non-surgical	day	Urban	No	Yes	No	No	No	No	Permanent	16	15	10	Don’t know	No	Yes	Yes	Yes	Yes	No	Yes	Strongely Disagred/DisStrongely agree/ Agree/Neutral	Strongely Disagred/DisStrongely agree/ Agree/Neutral	Strongely Disagred/DisStrongely agree/ Agree/Neutral	Strongely Disagred/DisStrongely agree/ Agree/Neutral	Strongely agree/ Agree	Strongely agree/ Agree	Strongely Disagred/DisStrongely agree/ Agree/Neutral	Strongely Disagred/DisStrongely agree/ Agree/Neutral	Strongely Disagred/DisStrongely agree/ Agree/Neutral	Strongely agree/ Agree	Strongely Disagred/DisStrongely agree/ Agree/Neutral	Strongely Disagred/DisStrongely agree/ Agree/Neutral	Strongely Disagred/DisStrongely agree/ Agree/Neutral	Strongely agree/ Agree
Surgical	both	Both	Yes	No	No	Yes	No	Yes	Permanent	3	50	0	Don’t know	Yes	Yes	Yes	Yes	Yes	Yes	Yes	Strongely agree/ Agree	Strongely Disagred/DisStrongely agree/ Agree/Neutral	Strongely Disagred/DisStrongely agree/ Agree/Neutral	Strongely agree/ Agree	Strongely agree/ Agree	Strongely agree/ Agree	Strongely agree/ Agree	Strongely agree/ Agree	Strongely agree/ Agree	Strongely agree/ Agree	Strongely agree/ Agree	Strongely agree/ Agree	Strongely agree/ Agree	Strongely agree/ Agree
Non-surgical	both	Both	No	No	No	No	No	Yes	Both contract and permanent	13	40	1	Don’t know	No	Yes	Yes	Yes	Yes	No	Yes	Strongely Disagred/DisStrongely agree/ Agree/Neutral	Strongely Disagred/DisStrongely agree/ Agree/Neutral	Strongely Disagred/DisStrongely agree/ Agree/Neutral	Strongely Disagred/DisStrongely agree/ Agree/Neutral	Strongely agree/ Agree	Strongely agree/ Agree	Strongely Disagred/DisStrongely agree/ Agree/Neutral	Strongely agree/ Agree	Strongely Disagred/DisStrongely agree/ Agree/Neutral	Strongely agree/ Agree	Strongely agree/ Agree	Strongely agree/ Agree	Strongely agree/ Agree	Strongely agree/ Agree
Non-surgical	day	Rural	Yes	Yes	No	Yes	Yes	Yes	Both contract and permanent	11	30	20	Not covered	No	Yes	Yes	Yes	Yes	Yes	No	Strongely Disagred/DisStrongely agree/ Agree/Neutral	Strongely Disagred/DisStrongely agree/ Agree/Neutral	Strongely Disagred/DisStrongely agree/ Agree/Neutral	Strongely Disagred/DisStrongely agree/ Agree/Neutral	Strongely agree/ Agree	Strongely agree/ Agree	Strongely Disagred/DisStrongely agree/ Agree/Neutral	Strongely agree/ Agree	Strongely agree/ Agree	Strongely agree/ Agree	Strongely Disagred/DisStrongely agree/ Agree/Neutral	Strongely agree/ Agree	Strongely agree/ Agree	Strongely agree/ Agree
Non-surgical	day	Both	No	No	No	No	No	Yes	Permanent	7	10	3	Not covered	No	No	No	Yes	Yes	Yes	Yes	Strongely agree/ Agree	Strongely agree/ Agree	Strongely Disagred/DisStrongely agree/ Agree/Neutral	Strongely agree/ Agree	Strongely agree/ Agree	Strongely agree/ Agree	Strongely Disagred/DisStrongely agree/ Agree/Neutral	Strongely Disagred/DisStrongely agree/ Agree/Neutral	Strongely Disagred/DisStrongely agree/ Agree/Neutral	Strongely agree/ Agree	Strongely agree/ Agree	Strongely agree/ Agree	Strongely agree/ Agree	Strongely Disagred/DisStrongely agree/ Agree/Neutral
Non-surgical	day	Both	Yes	No	No	No	No	Yes	Permanent	9	18	9	Covered	Yes	Yes	No	No	No	No	No	Strongely agree/ Agree	Strongely Disagred/DisStrongely agree/ Agree/Neutral	Strongely Disagred/DisStrongely agree/ Agree/Neutral	Strongely Disagred/DisStrongely agree/ Agree/Neutral	Strongely agree/ Agree	Strongely agree/ Agree	Strongely Disagred/DisStrongely agree/ Agree/Neutral	Strongely Disagred/DisStrongely agree/ Agree/Neutral	Strongely Disagred/DisStrongely agree/ Agree/Neutral	Strongely agree/ Agree	Strongely agree/ Agree	Strongely agree/ Agree	Strongely agree/ Agree	Strongely Disagred/DisStrongely agree/ Agree/Neutral
Non-surgical	day	Both	Yes	No	Yes	No	No	No	Permanent	14	14	2	Don’t know	No	Yes	Yes	Yes	Yes	Yes	Yes	Strongely Disagred/DisStrongely agree/ Agree/Neutral	Strongely Disagred/DisStrongely agree/ Agree/Neutral	Strongely Disagred/DisStrongely agree/ Agree/Neutral	Strongely agree/ Agree	Strongely agree/ Agree	Strongely Disagred/DisStrongely agree/ Agree/Neutral	Strongely Disagred/DisStrongely agree/ Agree/Neutral	Strongely agree/ Agree	Strongely agree/ Agree	Strongely agree/ Agree	Strongely agree/ Agree	Strongely agree/ Agree	Strongely Disagred/DisStrongely agree/ Agree/Neutral	Strongely agree/ Agree
Non-surgical	day	Both	Yes	No	No	No	No	No	Both contract and permanent	5	20	24	Covered	No	No	Yes	Yes	No	No	Yes	Strongely Disagred/DisStrongely agree/ Agree/Neutral	Strongely agree/ Agree	Strongely Disagred/DisStrongely agree/ Agree/Neutral	Strongely agree/ Agree	Strongely agree/ Agree	Strongely Disagred/DisStrongely agree/ Agree/Neutral	Strongely Disagred/DisStrongely agree/ Agree/Neutral	Strongely agree/ Agree	Strongely agree/ Agree	Strongely agree/ Agree	Strongely Disagred/DisStrongely agree/ Agree/Neutral	Strongely Disagred/DisStrongely agree/ Agree/Neutral	Strongely Disagred/DisStrongely agree/ Agree/Neutral	Strongely Disagred/DisStrongely agree/ Agree/Neutral
Non-surgical	day	Urban	Yes	Yes	No	No	No	No	Permanent	3	50	4	Covered	Yes	No	Yes	Yes	Yes	No	Yes	Strongely agree/ Agree	Strongely Disagred/DisStrongely agree/ Agree/Neutral	Strongely agree/ Agree	Strongely agree/ Agree	Strongely agree/ Agree	Strongely Disagred/DisStrongely agree/ Agree/Neutral	Strongely agree/ Agree	Strongely agree/ Agree	Strongely Disagred/DisStrongely agree/ Agree/Neutral	Strongely agree/ Agree	Strongely agree/ Agree	Strongely agree/ Agree	Strongely Disagred/DisStrongely agree/ Agree/Neutral	Strongely agree/ Agree
Surgical	day	Urban	No	Yes	No	Yes	No	No	Contract	1	12	2	Covered	No	Yes	Yes	Yes	Yes	Yes	Yes	Strongely agree/ Agree	Strongely Disagred/DisStrongely agree/ Agree/Neutral	Strongely Disagred/DisStrongely agree/ Agree/Neutral	Strongely agree/ Agree	Strongely agree/ Agree	Strongely agree/ Agree	Strongely agree/ Agree	Strongely agree/ Agree	Strongely agree/ Agree	Strongely Disagred/DisStrongely agree/ Agree/Neutral	Strongely agree/ Agree	Strongely Disagred/DisStrongely agree/ Agree/Neutral	Strongely Disagred/DisStrongely agree/ Agree/Neutral	Strongely Disagred/DisStrongely agree/ Agree/Neutral
Surgical	both	Urban	No	Yes	No	No	No	No	Permanent	37	50	3	Don’t know	No	No	No	No	No	Yes	No	Strongely agree/ Agree	Strongely Disagred/DisStrongely agree/ Agree/Neutral	Strongely Disagred/DisStrongely agree/ Agree/Neutral	Strongely Disagred/DisStrongely agree/ Agree/Neutral	Strongely agree/ Agree	Strongely agree/ Agree	Strongely agree/ Agree	Strongely agree/ Agree	Strongely agree/ Agree	Strongely Disagred/DisStrongely agree/ Agree/Neutral	Strongely agree/ Agree	Strongely agree/ Agree	Strongely agree/ Agree	Strongely Disagred/DisStrongely agree/ Agree/Neutral
Non-surgical	day	Urban	No	Yes	No	No	No	Yes	Contract	30	25	0	Covered	No	No	No	No	No	No	No	Strongely agree/ Agree	Strongely Disagred/DisStrongely agree/ Agree/Neutral	Strongely Disagred/DisStrongely agree/ Agree/Neutral	Strongely Disagred/DisStrongely agree/ Agree/Neutral	Strongely agree/ Agree	Strongely Disagred/DisStrongely agree/ Agree/Neutral	Strongely Disagred/DisStrongely agree/ Agree/Neutral	Strongely agree/ Agree	Strongely agree/ Agree	Strongely Disagred/DisStrongely agree/ Agree/Neutral	Strongely Disagred/DisStrongely agree/ Agree/Neutral	Strongely Disagred/DisStrongely agree/ Agree/Neutral	Strongely Disagred/DisStrongely agree/ Agree/Neutral	Strongely agree/ Agree
Non-surgical	day	Both	Yes	Yes	No	No	No	No	Both contract and permanent	20	20	0	Covered	No	No	No	No	No	No	No	Strongely Disagred/DisStrongely agree/ Agree/Neutral	Strongely Disagred/DisStrongely agree/ Agree/Neutral	Strongely Disagred/DisStrongely agree/ Agree/Neutral	Strongely agree/ Agree	Strongely agree/ Agree	Strongely agree/ Agree	Strongely Disagred/DisStrongely agree/ Agree/Neutral	Strongely agree/ Agree	Strongely agree/ Agree	Strongely Disagred/DisStrongely agree/ Agree/Neutral	Strongely Disagred/DisStrongely agree/ Agree/Neutral	Strongely Disagred/DisStrongely agree/ Agree/Neutral	Strongely Disagred/DisStrongely agree/ Agree/Neutral	Strongely Disagred/DisStrongely agree/ Agree/Neutral
Non-surgical	both	Both	Yes	No	No	No	No	No	Permanent	9	10	0	Covered	Yes	Yes	Yes	Yes	Yes	Yes	Yes	Strongely agree/ Agree	Strongely agree/ Agree	Strongely Disagred/DisStrongely agree/ Agree/Neutral	Strongely agree/ Agree	Strongely agree/ Agree	Strongely agree/ Agree	Strongely agree/ Agree	Strongely agree/ Agree	Strongely agree/ Agree	Strongely agree/ Agree	Strongely agree/ Agree	Strongely agree/ Agree	Strongely agree/ Agree	Strongely agree/ Agree
Non-surgical	day	Urban	No	No	Yes	No	No	No	Contract	19	25	2	Covered	Yes	Yes	Yes	Yes	Yes	Yes	Yes	Strongely agree/ Agree	Strongely agree/ Agree	Strongely agree/ Agree	Strongely agree/ Agree	Strongely agree/ Agree	Strongely agree/ Agree	Strongely agree/ Agree	Strongely agree/ Agree	Strongely agree/ Agree	Strongely agree/ Agree	Strongely agree/ Agree	Strongely agree/ Agree	Strongely agree/ Agree	Strongely agree/ Agree
Non-surgical	day	Urban	No	No	Yes	No	No	No	Contract	19	15	2	Covered	No	No	No	No	Yes	Yes	Yes	Strongely Disagred/DisStrongely agree/ Agree/Neutral	Strongely Disagred/DisStrongely agree/ Agree/Neutral	Strongely Disagred/DisStrongely agree/ Agree/Neutral	Strongely Disagred/DisStrongely agree/ Agree/Neutral	Strongely agree/ Agree	Strongely agree/ Agree	Strongely Disagred/DisStrongely agree/ Agree/Neutral	Strongely agree/ Agree	Strongely Disagred/DisStrongely agree/ Agree/Neutral	Strongely Disagred/DisStrongely agree/ Agree/Neutral	Strongely agree/ Agree	Strongely Disagred/DisStrongely agree/ Agree/Neutral	Strongely Disagred/DisStrongely agree/ Agree/Neutral	Strongely agree/ Agree
Non-surgical	both	Both	Yes	No	No	No	No	No	Contract	1	50	0	Not covered	No	Yes	Yes	Yes	Yes	Yes	Yes	Strongely agree/ Agree	Strongely agree/ Agree	Strongely agree/ Agree	Strongely agree/ Agree	Strongely agree/ Agree	Strongely agree/ Agree	Strongely agree/ Agree	Strongely agree/ Agree	Strongely agree/ Agree	Strongely agree/ Agree	Strongely agree/ Agree	Strongely agree/ Agree	Strongely agree/ Agree	Strongely agree/ Agree
Non-surgical	both	Urban	No	No	No	No	No	Yes	Contract	28	28	5	Don’t know	Yes	No	Yes	Yes	Yes	Yes	Yes	Strongely Disagred/DisStrongely agree/ Agree/Neutral	Strongely Disagred/DisStrongely agree/ Agree/Neutral	Strongely Disagred/DisStrongely agree/ Agree/Neutral	Strongely agree/ Agree	Strongely agree/ Agree	Strongely agree/ Agree	Strongely agree/ Agree	Strongely Disagred/DisStrongely agree/ Agree/Neutral	Strongely Disagred/DisStrongely agree/ Agree/Neutral	Strongely agree/ Agree	Strongely agree/ Agree	Strongely Disagred/DisStrongely agree/ Agree/Neutral	Strongely Disagred/DisStrongely agree/ Agree/Neutral	Strongely agree/ Agree
Surgical	day	Urban	No	No	No	Yes	Yes	No	Both contract and permanent	10	25	5	Not covered	No	Yes	No	No	No	Yes	Yes	Strongely Disagred/DisStrongely agree/ Agree/Neutral	Strongely Disagred/DisStrongely agree/ Agree/Neutral	Strongely Disagred/DisStrongely agree/ Agree/Neutral	Strongely Disagred/DisStrongely agree/ Agree/Neutral	Strongely agree/ Agree	Strongely Disagred/DisStrongely agree/ Agree/Neutral	Strongely Disagred/DisStrongely agree/ Agree/Neutral	Strongely agree/ Agree	Strongely agree/ Agree	Strongely agree/ Agree	Strongely agree/ Agree	Strongely Disagred/DisStrongely agree/ Agree/Neutral	Strongely Disagred/DisStrongely agree/ Agree/Neutral	Strongely Disagred/DisStrongely agree/ Agree/Neutral
Surgical	both	Urban	Yes	Yes	No	No	No	No	Permanent	13	10	5	Not covered	No	Yes	Yes	No	Yes	Yes	Yes	Strongely Disagred/DisStrongely agree/ Agree/Neutral	Strongely Disagred/DisStrongely agree/ Agree/Neutral	Strongely Disagred/DisStrongely agree/ Agree/Neutral	Strongely Disagred/DisStrongely agree/ Agree/Neutral	Strongely agree/ Agree	Strongely Disagred/DisStrongely agree/ Agree/Neutral	Strongely agree/ Agree	Strongely agree/ Agree	Strongely agree/ Agree	Strongely Disagred/DisStrongely agree/ Agree/Neutral	Strongely Disagred/DisStrongely agree/ Agree/Neutral	Strongely Disagred/DisStrongely agree/ Agree/Neutral	Strongely agree/ Agree	Strongely agree/ Agree
Surgical	both	Urban	Yes	No	No	No	Yes	No	Permanent	15	8	4	Not covered	Yes	Yes	Yes	Yes	Yes	Yes	Yes	Strongely Disagred/DisStrongely agree/ Agree/Neutral	Strongely Disagred/DisStrongely agree/ Agree/Neutral	Strongely Disagred/DisStrongely agree/ Agree/Neutral	Strongely agree/ Agree	Strongely agree/ Agree	Strongely agree/ Agree	Strongely Disagred/DisStrongely agree/ Agree/Neutral	Strongely agree/ Agree	Strongely agree/ Agree	Strongely agree/ Agree	Strongely agree/ Agree	Strongely agree/ Agree	Strongely agree/ Agree	Strongely agree/ Agree
Non-surgical	day	Both	Yes	No	No	No	No	No	Permanent	13	50	0	Not covered	No	No	No	No	No	Yes	No	Strongely Disagred/DisStrongely agree/ Agree/Neutral	Strongely Disagred/DisStrongely agree/ Agree/Neutral	Strongely Disagred/DisStrongely agree/ Agree/Neutral	Strongely Disagred/DisStrongely agree/ Agree/Neutral	Strongely agree/ Agree	Strongely Disagred/DisStrongely agree/ Agree/Neutral	Strongely Disagred/DisStrongely agree/ Agree/Neutral	Strongely Disagred/DisStrongely agree/ Agree/Neutral	Strongely agree/ Agree	Strongely Disagred/DisStrongely agree/ Agree/Neutral	Strongely Disagred/DisStrongely agree/ Agree/Neutral	Strongely Disagred/DisStrongely agree/ Agree/Neutral	Strongely Disagred/DisStrongely agree/ Agree/Neutral	Strongely Disagred/DisStrongely agree/ Agree/Neutral
Non-surgical	day	Urban	Yes	No	No	No	Yes	No	Both contract and permanent	11	30	0	Don’t know	Yes	Yes	Yes	Yes	Yes	Yes	No	Strongely agree/ Agree	Strongely Disagred/DisStrongely agree/ Agree/Neutral	Strongely Disagred/DisStrongely agree/ Agree/Neutral	Strongely agree/ Agree	Strongely agree/ Agree	Strongely agree/ Agree	Strongely agree/ Agree	Strongely agree/ Agree	Strongely agree/ Agree	Strongely Disagred/DisStrongely agree/ Agree/Neutral	Strongely Disagred/DisStrongely agree/ Agree/Neutral	Strongely Disagred/DisStrongely agree/ Agree/Neutral	Strongely agree/ Agree	Strongely agree/ Agree
Non-surgical	day	Urban	Yes	No	No	No	Yes	No	Both contract and permanent	11	25	0	Don’t know	Yes	Yes	Yes	Yes	Yes	Yes	No	Strongely Disagred/DisStrongely agree/ Agree/Neutral	Strongely Disagred/DisStrongely agree/ Agree/Neutral	Strongely Disagred/DisStrongely agree/ Agree/Neutral	Strongely agree/ Agree	Strongely agree/ Agree	Strongely agree/ Agree	Strongely agree/ Agree	Strongely agree/ Agree	Strongely agree/ Agree	Strongely Disagred/DisStrongely agree/ Agree/Neutral	Strongely Disagred/DisStrongely agree/ Agree/Neutral	Strongely Disagred/DisStrongely agree/ Agree/Neutral	Strongely agree/ Agree	Strongely agree/ Agree
Surgical	both	Both	Yes	Yes	No	No	Yes	No	Both contract and permanent	10	30	1	Don’t know	Yes	Yes	Yes	Yes	Yes	Yes	Yes	Strongely agree/ Agree	Strongely Disagred/DisStrongely agree/ Agree/Neutral	Strongely Disagred/DisStrongely agree/ Agree/Neutral	Strongely agree/ Agree	Strongely agree/ Agree	Strongely agree/ Agree	Strongely Disagred/DisStrongely agree/ Agree/Neutral	Strongely agree/ Agree	Strongely agree/ Agree	Strongely agree/ Agree	Strongely agree/ Agree	Strongely agree/ Agree	Strongely agree/ Agree	Strongely agree/ Agree
Non-surgical	day	Urban	Yes	No	No	Yes	Yes	No	Permanent	19	13	3	Don’t know	Yes	Yes	Yes	Yes	Yes	Yes	Yes	Strongely Disagred/DisStrongely agree/ Agree/Neutral	Strongely Disagred/DisStrongely agree/ Agree/Neutral	Strongely Disagred/DisStrongely agree/ Agree/Neutral	Strongely agree/ Agree	Strongely agree/ Agree	Strongely agree/ Agree	Strongely agree/ Agree	Strongely Disagred/DisStrongely agree/ Agree/Neutral	Strongely agree/ Agree	Strongely Disagred/DisStrongely agree/ Agree/Neutral	Strongely Disagred/DisStrongely agree/ Agree/Neutral	Strongely Disagred/DisStrongely agree/ Agree/Neutral	Strongely Disagred/DisStrongely agree/ Agree/Neutral	Strongely agree/ Agree
Non-surgical	day	Urban	Yes	Yes	No	No	No	No	Both contract and permanent	11	35	50	Don’t know	No	Yes	Yes	No	No	Yes	Yes	Strongely Disagred/DisStrongely agree/ Agree/Neutral	Strongely Disagred/DisStrongely agree/ Agree/Neutral	Strongely Disagred/DisStrongely agree/ Agree/Neutral	Strongely agree/ Agree	Strongely agree/ Agree	Strongely Disagred/DisStrongely agree/ Agree/Neutral	Strongely Disagred/DisStrongely agree/ Agree/Neutral	Strongely agree/ Agree	Strongely Disagred/DisStrongely agree/ Agree/Neutral	Strongely Disagred/DisStrongely agree/ Agree/Neutral	Strongely Disagred/DisStrongely agree/ Agree/Neutral	Strongely agree/ Agree	Strongely agree/ Agree	Strongely agree/ Agree
Non-surgical	day	Urban	Yes	Yes	No	No	No	No	Both contract and permanent	14	6	2	Don’t know	Yes	Yes	Yes	Yes	Yes	Yes	Yes	Strongely Disagred/DisStrongely agree/ Agree/Neutral	Strongely Disagred/DisStrongely agree/ Agree/Neutral	Strongely Disagred/DisStrongely agree/ Agree/Neutral	Strongely Disagred/DisStrongely agree/ Agree/Neutral	Strongely agree/ Agree	Strongely agree/ Agree	Strongely Disagred/DisStrongely agree/ Agree/Neutral	Strongely agree/ Agree	Strongely Disagred/DisStrongely agree/ Agree/Neutral	Strongely agree/ Agree	Strongely agree/ Agree	Strongely Disagred/DisStrongely agree/ Agree/Neutral	Strongely Disagred/DisStrongely agree/ Agree/Neutral	Strongely Disagred/DisStrongely agree/ Agree/Neutral
Non-surgical	day	Rural	No	Yes	No	No	No	No	Permanent	2	30	1	Not covered	Yes	Yes	No	Yes	Yes	No	No	Strongely agree/ Agree	Strongely Disagred/DisStrongely agree/ Agree/Neutral	Strongely Disagred/DisStrongely agree/ Agree/Neutral	Strongely agree/ Agree	Strongely agree/ Agree	Strongely agree/ Agree	Strongely agree/ Agree	Strongely agree/ Agree	Strongely agree/ Agree	Strongely agree/ Agree	Strongely agree/ Agree	Strongely Disagred/DisStrongely agree/ Agree/Neutral	Strongely agree/ Agree	Strongely Disagred/DisStrongely agree/ Agree/Neutral
Non-surgical	night	Urban	No	No	No	No	Yes	No	Permanent	7	10	10	Not covered	Yes	Yes	No	Yes	Yes	Yes	No	Strongely agree/ Agree	Strongely Disagred/DisStrongely agree/ Agree/Neutral	Strongely Disagred/DisStrongely agree/ Agree/Neutral	Strongely Disagred/DisStrongely agree/ Agree/Neutral	Strongely agree/ Agree	Strongely agree/ Agree	Strongely agree/ Agree	Strongely agree/ Agree	Strongely Disagred/DisStrongely agree/ Agree/Neutral	Strongely agree/ Agree	Strongely agree/ Agree	Strongely agree/ Agree	Strongely agree/ Agree	Strongely agree/ Agree
Non-surgical	day	Rural	No	No	No	No	No	Yes	Both contract and permanent	20	20	0	Not covered	No	No	No	Yes	Yes	Yes	Yes	Strongely Disagred/DisStrongely agree/ Agree/Neutral	Strongely Disagred/DisStrongely agree/ Agree/Neutral	Strongely Disagred/DisStrongely agree/ Agree/Neutral	Strongely Disagred/DisStrongely agree/ Agree/Neutral	Strongely agree/ Agree	Strongely agree/ Agree	Strongely Disagred/DisStrongely agree/ Agree/Neutral	Strongely agree/ Agree	Strongely agree/ Agree	Strongely agree/ Agree	Strongely agree/ Agree	Strongely agree/ Agree	Strongely agree/ Agree	Strongely agree/ Agree
Surgical	both	Urban	Yes	No	No	No	Yes	No	Both contract and permanent	2	50	5	Covered	No	Yes	Yes	No	Yes	Yes	Yes	Strongely agree/ Agree	Strongely Disagred/DisStrongely agree/ Agree/Neutral	Strongely Disagred/DisStrongely agree/ Agree/Neutral	Strongely Disagred/DisStrongely agree/ Agree/Neutral	Strongely agree/ Agree	Strongely agree/ Agree	Strongely agree/ Agree	Strongely agree/ Agree	Strongely agree/ Agree	Strongely Disagred/DisStrongely agree/ Agree/Neutral	Strongely Disagred/DisStrongely agree/ Agree/Neutral	Strongely Disagred/DisStrongely agree/ Agree/Neutral	Strongely Disagred/DisStrongely agree/ Agree/Neutral	Strongely agree/ Agree
Non-surgical	day	Urban	No	No	No	No	No	Yes	Permanent	20	7	0	Don’t know	No	Yes	Yes	Yes	Yes	Yes	Yes	Strongely Disagred/DisStrongely agree/ Agree/Neutral	Strongely Disagred/DisStrongely agree/ Agree/Neutral	Strongely Disagred/DisStrongely agree/ Agree/Neutral	Strongely Disagred/DisStrongely agree/ Agree/Neutral	Strongely agree/ Agree	Strongely Disagred/DisStrongely agree/ Agree/Neutral	Strongely Disagred/DisStrongely agree/ Agree/Neutral	Strongely agree/ Agree	Strongely agree/ Agree	Strongely Disagred/DisStrongely agree/ Agree/Neutral	Strongely Disagred/DisStrongely agree/ Agree/Neutral	Strongely Disagred/DisStrongely agree/ Agree/Neutral	Strongely Disagred/DisStrongely agree/ Agree/Neutral	Strongely Disagred/DisStrongely agree/ Agree/Neutral
Non-surgical	day	Both	No	No	No	Yes	No	No	Both contract and permanent	12	25	13	Don’t know	No	No	Yes	No	No	Yes	Yes	Strongely agree/ Agree	Strongely Disagred/DisStrongely agree/ Agree/Neutral	Strongely Disagred/DisStrongely agree/ Agree/Neutral	Strongely agree/ Agree	Strongely agree/ Agree	Strongely agree/ Agree	Strongely Disagred/DisStrongely agree/ Agree/Neutral	Strongely agree/ Agree	Strongely Disagred/DisStrongely agree/ Agree/Neutral	Strongely agree/ Agree	Strongely agree/ Agree	Strongely agree/ Agree	Strongely agree/ Agree	Strongely agree/ Agree
Non-surgical	day	Both	No	No	No	No	No	Yes	Permanent	7	15	1	Don’t know	No	Yes	No	Yes	Yes	Yes	No	Strongely Disagred/DisStrongely agree/ Agree/Neutral	Strongely Disagred/DisStrongely agree/ Agree/Neutral	Strongely Disagred/DisStrongely agree/ Agree/Neutral	Strongely agree/ Agree	Strongely Disagred/DisStrongely agree/ Agree/Neutral	Strongely agree/ Agree	Strongely Disagred/DisStrongely agree/ Agree/Neutral	Strongely Disagred/DisStrongely agree/ Agree/Neutral	Strongely agree/ Agree	Strongely agree/ Agree	Strongely agree/ Agree	Strongely Disagred/DisStrongely agree/ Agree/Neutral	Strongely Disagred/DisStrongely agree/ Agree/Neutral	Strongely agree/ Agree
Non-surgical	day	Urban	No	No	No	Yes	No	No	Permanent	12	6	0	Don’t know	No	No	Yes	No	Yes	Yes	No	Strongely Disagred/DisStrongely agree/ Agree/Neutral	Strongely Disagred/DisStrongely agree/ Agree/Neutral	Strongely Disagred/DisStrongely agree/ Agree/Neutral	Strongely Disagred/DisStrongely agree/ Agree/Neutral	Strongely agree/ Agree	Strongely Disagred/DisStrongely agree/ Agree/Neutral	Strongely Disagred/DisStrongely agree/ Agree/Neutral	Strongely agree/ Agree	Strongely agree/ Agree	Strongely Disagred/DisStrongely agree/ Agree/Neutral	Strongely agree/ Agree	Strongely Disagred/DisStrongely agree/ Agree/Neutral	Strongely Disagred/DisStrongely agree/ Agree/Neutral	Strongely agree/ Agree
Surgical	both	Urban	Yes	No	No	No	No	No	Permanent	10	50	20	Don’t know	Yes	No	No	Yes	Yes	Yes	No	Strongely Disagred/DisStrongely agree/ Agree/Neutral	Strongely Disagred/DisStrongely agree/ Agree/Neutral	Strongely Disagred/DisStrongely agree/ Agree/Neutral	Strongely Disagred/DisStrongely agree/ Agree/Neutral	Strongely agree/ Agree	Strongely Disagred/DisStrongely agree/ Agree/Neutral	Strongely Disagred/DisStrongely agree/ Agree/Neutral	Strongely Disagred/DisStrongely agree/ Agree/Neutral	Strongely agree/ Agree	Strongely Disagred/DisStrongely agree/ Agree/Neutral	Strongely Disagred/DisStrongely agree/ Agree/Neutral	Strongely Disagred/DisStrongely agree/ Agree/Neutral	Strongely Disagred/DisStrongely agree/ Agree/Neutral	Strongely agree/ Agree
Non-surgical	day	Urban	Yes	No	No	No	No	Yes	Both contract and permanent	13	20	40	Don’t know	No	Yes	No	No	Yes	No	Yes	Strongely Disagred/DisStrongely agree/ Agree/Neutral	Strongely Disagred/DisStrongely agree/ Agree/Neutral	Strongely Disagred/DisStrongely agree/ Agree/Neutral	Strongely Disagred/DisStrongely agree/ Agree/Neutral	Strongely Disagred/DisStrongely agree/ Agree/Neutral	Strongely Disagred/DisStrongely agree/ Agree/Neutral	Strongely Disagred/DisStrongely agree/ Agree/Neutral	Strongely Disagred/DisStrongely agree/ Agree/Neutral	Strongely Disagred/DisStrongely agree/ Agree/Neutral	Strongely Disagred/DisStrongely agree/ Agree/Neutral	Strongely Disagred/DisStrongely agree/ Agree/Neutral	Strongely Disagred/DisStrongely agree/ Agree/Neutral	Strongely Disagred/DisStrongely agree/ Agree/Neutral	Strongely agree/ Agree
Surgical	both	Both	No	Yes	No	No	No	No	Contract	6	10	50	Not covered	No	No	No	Yes	Yes	Yes	No	Strongely Disagred/DisStrongely agree/ Agree/Neutral	Strongely Disagred/DisStrongely agree/ Agree/Neutral	Strongely Disagred/DisStrongely agree/ Agree/Neutral	Strongely Disagred/DisStrongely agree/ Agree/Neutral	Strongely agree/ Agree	Strongely agree/ Agree	Strongely Disagred/DisStrongely agree/ Agree/Neutral	Strongely Disagred/DisStrongely agree/ Agree/Neutral	Strongely Disagred/DisStrongely agree/ Agree/Neutral	Strongely Disagred/DisStrongely agree/ Agree/Neutral	Strongely Disagred/DisStrongely agree/ Agree/Neutral	Strongely Disagred/DisStrongely agree/ Agree/Neutral	Strongely agree/ Agree	Strongely Disagred/DisStrongely agree/ Agree/Neutral
Surgical	both	Both	No	Yes	No	No	No	No	Contract	9	8	50	Not covered	Yes	Yes	No	Yes	No	No	Yes	Strongely agree/ Agree	Strongely agree/ Agree	Strongely Disagred/DisStrongely agree/ Agree/Neutral	Strongely agree/ Agree	Strongely agree/ Agree	Strongely agree/ Agree	Strongely Disagred/DisStrongely agree/ Agree/Neutral	Strongely agree/ Agree	Strongely agree/ Agree	Strongely agree/ Agree	Strongely agree/ Agree	Strongely agree/ Agree	Strongely agree/ Agree	Strongely agree/ Agree
Surgical	both	Urban	Yes	No	No	No	No	No	Permanent	10	15	40	Don’t know	No	No	Yes	Yes	Yes	Yes	Yes	Strongely Disagred/DisStrongely agree/ Agree/Neutral	Strongely Disagred/DisStrongely agree/ Agree/Neutral	Strongely Disagred/DisStrongely agree/ Agree/Neutral	Strongely Disagred/DisStrongely agree/ Agree/Neutral	Strongely agree/ Agree	Strongely agree/ Agree	Strongely agree/ Agree	Strongely agree/ Agree	Strongely agree/ Agree	Strongely Disagred/DisStrongely agree/ Agree/Neutral	Strongely Disagred/DisStrongely agree/ Agree/Neutral	Strongely Disagred/DisStrongely agree/ Agree/Neutral	Strongely Disagred/DisStrongely agree/ Agree/Neutral	Strongely Disagred/DisStrongely agree/ Agree/Neutral
Non-surgical	day	Both	Yes	No	No	Yes	No	Yes	Both contract and permanent	10	50	0	Not covered	Yes	Yes	Yes	Yes	Yes	Yes	No	Strongely Disagred/DisStrongely agree/ Agree/Neutral	Strongely Disagred/DisStrongely agree/ Agree/Neutral	Strongely Disagred/DisStrongely agree/ Agree/Neutral	Strongely Disagred/DisStrongely agree/ Agree/Neutral	Strongely agree/ Agree	Strongely agree/ Agree	Strongely Disagred/DisStrongely agree/ Agree/Neutral	Strongely agree/ Agree	Strongely agree/ Agree	Strongely Disagred/DisStrongely agree/ Agree/Neutral	Strongely Disagred/DisStrongely agree/ Agree/Neutral	Strongely Disagred/DisStrongely agree/ Agree/Neutral	Strongely Disagred/DisStrongely agree/ Agree/Neutral	Strongely agree/ Agree
Non-surgical	day	Urban	No	Yes	No	Yes	Yes	Yes	Both contract and permanent	15	50	13	Don’t know	No	Yes	Yes	Yes	Yes	No	Yes	Strongely agree/ Agree	Strongely agree/ Agree	Strongely Disagred/DisStrongely agree/ Agree/Neutral	Strongely Disagred/DisStrongely agree/ Agree/Neutral	Strongely agree/ Agree	Strongely Disagred/DisStrongely agree/ Agree/Neutral	Strongely agree/ Agree	Strongely agree/ Agree	Strongely agree/ Agree	Strongely agree/ Agree	Strongely agree/ Agree	Strongely Disagred/DisStrongely agree/ Agree/Neutral	Strongely Disagred/DisStrongely agree/ Agree/Neutral	Strongely Disagred/DisStrongely agree/ Agree/Neutral
Non-surgical	day	Both	No	Yes	No	No	No	Yes	Both contract and permanent	10	40	3	Covered	No	No	No	No	No	Yes	No	Strongely Disagred/DisStrongely agree/ Agree/Neutral	Strongely Disagred/DisStrongely agree/ Agree/Neutral	Strongely Disagred/DisStrongely agree/ Agree/Neutral	Strongely Disagred/DisStrongely agree/ Agree/Neutral	Strongely Disagred/DisStrongely agree/ Agree/Neutral	Strongely Disagred/DisStrongely agree/ Agree/Neutral	Strongely Disagred/DisStrongely agree/ Agree/Neutral	Strongely Disagred/DisStrongely agree/ Agree/Neutral	Strongely Disagred/DisStrongely agree/ Agree/Neutral	Strongely Disagred/DisStrongely agree/ Agree/Neutral	Strongely Disagred/DisStrongely agree/ Agree/Neutral	Strongely Disagred/DisStrongely agree/ Agree/Neutral	Strongely agree/ Agree	Strongely Disagred/DisStrongely agree/ Agree/Neutral
Non-surgical	day	Urban	Yes	No	No	No	Yes	No	Permanent	16	12	0	Don’t know	No	No	No	Yes	Yes	Yes	No	Strongely Disagred/DisStrongely agree/ Agree/Neutral	Strongely Disagred/DisStrongely agree/ Agree/Neutral	Strongely Disagred/DisStrongely agree/ Agree/Neutral	Strongely Disagred/DisStrongely agree/ Agree/Neutral	Strongely Disagred/DisStrongely agree/ Agree/Neutral	Strongely Disagred/DisStrongely agree/ Agree/Neutral	Strongely Disagred/DisStrongely agree/ Agree/Neutral	Strongely Disagred/DisStrongely agree/ Agree/Neutral	Strongely Disagred/DisStrongely agree/ Agree/Neutral	Strongely Disagred/DisStrongely agree/ Agree/Neutral	Strongely Disagred/DisStrongely agree/ Agree/Neutral	Strongely Disagred/DisStrongely agree/ Agree/Neutral	Strongely Disagred/DisStrongely agree/ Agree/Neutral	Strongely Disagred/DisStrongely agree/ Agree/Neutral
Non-surgical	day	Urban	Yes	No	No	No	No	No	Contract	15	30	0	Covered	Yes	Yes	Yes	Yes	No	No	Yes	Strongely Disagred/DisStrongely agree/ Agree/Neutral	Strongely Disagred/DisStrongely agree/ Agree/Neutral	Strongely Disagred/DisStrongely agree/ Agree/Neutral	Strongely Disagred/DisStrongely agree/ Agree/Neutral	Strongely agree/ Agree	Strongely Disagred/DisStrongely agree/ Agree/Neutral	Strongely agree/ Agree	Strongely Disagred/DisStrongely agree/ Agree/Neutral	Strongely Disagred/DisStrongely agree/ Agree/Neutral	Strongely Disagred/DisStrongely agree/ Agree/Neutral	Strongely Disagred/DisStrongely agree/ Agree/Neutral	Strongely Disagred/DisStrongely agree/ Agree/Neutral	Strongely Disagred/DisStrongely agree/ Agree/Neutral	Strongely agree/ Agree
Surgical	day	Urban	Yes	No	No	No	No	No	Permanent	13	20	50	Not covered	Yes	Yes	Yes	Yes	Yes	Yes	Yes	Strongely agree/ Agree	Strongely agree/ Agree	Strongely Disagred/DisStrongely agree/ Agree/Neutral	Strongely Disagred/DisStrongely agree/ Agree/Neutral	Strongely agree/ Agree	Strongely agree/ Agree	Strongely agree/ Agree	Strongely agree/ Agree	Strongely agree/ Agree	Strongely Disagred/DisStrongely agree/ Agree/Neutral	Strongely Disagred/DisStrongely agree/ Agree/Neutral	Strongely Disagred/DisStrongely agree/ Agree/Neutral	Strongely Disagred/DisStrongely agree/ Agree/Neutral	Strongely Disagred/DisStrongely agree/ Agree/Neutral
Non-surgical	both	Both	No	Yes	No	No	No	No	Both contract and permanent	20	50	10	Covered	No	Yes	No	Yes	Yes	Yes	Yes	Strongely Disagred/DisStrongely agree/ Agree/Neutral	Strongely Disagred/DisStrongely agree/ Agree/Neutral	Strongely Disagred/DisStrongely agree/ Agree/Neutral	Strongely Disagred/DisStrongely agree/ Agree/Neutral	Strongely agree/ Agree	Strongely agree/ Agree	Strongely Disagred/DisStrongely agree/ Agree/Neutral	Strongely agree/ Agree	Strongely agree/ Agree	Strongely Disagred/DisStrongely agree/ Agree/Neutral	Strongely agree/ Agree	Strongely Disagred/DisStrongely agree/ Agree/Neutral	Strongely Disagred/DisStrongely agree/ Agree/Neutral	Strongely Disagred/DisStrongely agree/ Agree/Neutral
Surgical	both	Both	Yes	Yes	No	No	No	No	Both contract and permanent	18	10	4	Not covered	No	No	No	No	Yes	Yes	Yes	Strongely Disagred/DisStrongely agree/ Agree/Neutral	Strongely Disagred/DisStrongely agree/ Agree/Neutral	Strongely Disagred/DisStrongely agree/ Agree/Neutral	Strongely Disagred/DisStrongely agree/ Agree/Neutral	Strongely Disagred/DisStrongely agree/ Agree/Neutral	Strongely agree/ Agree	Strongely Disagred/DisStrongely agree/ Agree/Neutral	Strongely agree/ Agree	Strongely Disagred/DisStrongely agree/ Agree/Neutral	Strongely Disagred/DisStrongely agree/ Agree/Neutral	Strongely Disagred/DisStrongely agree/ Agree/Neutral	Strongely Disagred/DisStrongely agree/ Agree/Neutral	Strongely Disagred/DisStrongely agree/ Agree/Neutral	Strongely Disagred/DisStrongely agree/ Agree/Neutral
Non-surgical	day	Urban	Yes	No	No	No	No	No	Contract	15	6	3	Not covered	No	No	No	No	Yes	Yes	Yes	Strongely agree/ Agree	Strongely Disagred/DisStrongely agree/ Agree/Neutral	Strongely Disagred/DisStrongely agree/ Agree/Neutral	Strongely Disagred/DisStrongely agree/ Agree/Neutral	Strongely agree/ Agree	Strongely agree/ Agree	Strongely Disagred/DisStrongely agree/ Agree/Neutral	Strongely agree/ Agree	Strongely agree/ Agree	Strongely agree/ Agree	Strongely agree/ Agree	Strongely Disagred/DisStrongely agree/ Agree/Neutral	Strongely agree/ Agree	Strongely agree/ Agree
Non-surgical	day	Both	Yes	No	No	No	No	No	Permanent	4	20	10	Covered	No	Yes	No	Yes	No	Yes	Yes	Strongely Disagred/DisStrongely agree/ Agree/Neutral	Strongely Disagred/DisStrongely agree/ Agree/Neutral	Strongely Disagred/DisStrongely agree/ Agree/Neutral	Strongely Disagred/DisStrongely agree/ Agree/Neutral	Strongely agree/ Agree	Strongely agree/ Agree	Strongely Disagred/DisStrongely agree/ Agree/Neutral	Strongely agree/ Agree	Strongely agree/ Agree	Strongely agree/ Agree	Strongely agree/ Agree	Strongely agree/ Agree	Strongely Disagred/DisStrongely agree/ Agree/Neutral	Strongely agree/ Agree
Non-surgical	both	Both	Yes	No	No	No	No	No	Permanent	6	10	0	Don’t know	Yes	Yes	No	Yes	Yes	Yes	Yes	Strongely Disagred/DisStrongely agree/ Agree/Neutral	Strongely Disagred/DisStrongely agree/ Agree/Neutral	Strongely Disagred/DisStrongely agree/ Agree/Neutral	Strongely Disagred/DisStrongely agree/ Agree/Neutral	Strongely agree/ Agree	Strongely agree/ Agree	Strongely Disagred/DisStrongely agree/ Agree/Neutral	Strongely Disagred/DisStrongely agree/ Agree/Neutral	Strongely agree/ Agree	Strongely Disagred/DisStrongely agree/ Agree/Neutral	Strongely Disagred/DisStrongely agree/ Agree/Neutral	Strongely Disagred/DisStrongely agree/ Agree/Neutral	Strongely Disagred/DisStrongely agree/ Agree/Neutral	Strongely Disagred/DisStrongely agree/ Agree/Neutral
Surgical	both	Both	No	Yes	No	No	No	No	Permanent	4	50	50	Not covered	Yes	Yes	Yes	Yes	Yes	Yes	No	Strongely agree/ Agree	Strongely agree/ Agree	Strongely agree/ Agree	Strongely agree/ Agree	Strongely Disagred/DisStrongely agree/ Agree/Neutral	Strongely agree/ Agree	Strongely agree/ Agree	Strongely agree/ Agree	Strongely agree/ Agree	Strongely Disagred/DisStrongely agree/ Agree/Neutral	Strongely agree/ Agree	Strongely agree/ Agree	Strongely agree/ Agree	Strongely agree/ Agree
Non-surgical	day	Urban	Yes	No	No	No	Yes	No	Permanent	23	4	10	Don’t know	Yes	Yes	Yes	Yes	Yes	Yes	Yes	Strongely Disagred/DisStrongely agree/ Agree/Neutral	Strongely Disagred/DisStrongely agree/ Agree/Neutral	Strongely Disagred/DisStrongely agree/ Agree/Neutral	Strongely Disagred/DisStrongely agree/ Agree/Neutral	Strongely agree/ Agree	Strongely agree/ Agree	Strongely agree/ Agree	Strongely agree/ Agree	Strongely agree/ Agree	Strongely agree/ Agree	Strongely agree/ Agree	Strongely agree/ Agree	Strongely agree/ Agree	Strongely Disagred/DisStrongely agree/ Agree/Neutral
Non-surgical	both	Both	No	Yes	No	No	No	No	Permanent	10	25	20	Covered	Yes	No	No	Yes	Yes	Yes	Yes	Strongely Disagred/DisStrongely agree/ Agree/Neutral	Strongely Disagred/DisStrongely agree/ Agree/Neutral	Strongely Disagred/DisStrongely agree/ Agree/Neutral	Strongely agree/ Agree	Strongely agree/ Agree	Strongely agree/ Agree	Strongely agree/ Agree	Strongely agree/ Agree	Strongely Disagred/DisStrongely agree/ Agree/Neutral	Strongely agree/ Agree	Strongely agree/ Agree	Strongely Disagred/DisStrongely agree/ Agree/Neutral	Strongely Disagred/DisStrongely agree/ Agree/Neutral	Strongely agree/ Agree
Non-surgical	both	Urban	No	No	No	No	No	Yes	Permanent	1	10	2	Don’t know	No	Yes	No	Yes	No	Yes	No	Strongely Disagred/DisStrongely agree/ Agree/Neutral	Strongely Disagred/DisStrongely agree/ Agree/Neutral	Strongely agree/ Agree	Strongely agree/ Agree	Strongely agree/ Agree	Strongely agree/ Agree	Strongely Disagred/DisStrongely agree/ Agree/Neutral	Strongely Disagred/DisStrongely agree/ Agree/Neutral	Strongely Disagred/DisStrongely agree/ Agree/Neutral	Strongely Disagred/DisStrongely agree/ Agree/Neutral	Strongely agree/ Agree	Strongely Disagred/DisStrongely agree/ Agree/Neutral	Strongely Disagred/DisStrongely agree/ Agree/Neutral	Strongely Disagred/DisStrongely agree/ Agree/Neutral
Surgical	both	Both	Yes	Yes	No	Yes	Yes	Yes	Both contract and permanent	10	50	50	Don’t know	Yes	Yes	Yes	Yes	Yes	Yes	Yes	Strongely Disagred/DisStrongely agree/ Agree/Neutral	Strongely Disagred/DisStrongely agree/ Agree/Neutral	Strongely Disagred/DisStrongely agree/ Agree/Neutral	Strongely Disagred/DisStrongely agree/ Agree/Neutral	Strongely agree/ Agree	Strongely agree/ Agree	Strongely agree/ Agree	Strongely agree/ Agree	Strongely Disagred/DisStrongely agree/ Agree/Neutral	Strongely agree/ Agree	Strongely agree/ Agree	Strongely agree/ Agree	Strongely agree/ Agree	Strongely agree/ Agree
Surgical	both	Urban	Yes	No	No	No	No	No	Permanent	10	50	2	Not covered	Yes	No	No	No	Yes	Yes	Yes	Strongely Disagred/DisStrongely agree/ Agree/Neutral	Strongely Disagred/DisStrongely agree/ Agree/Neutral	Strongely Disagred/DisStrongely agree/ Agree/Neutral	Strongely agree/ Agree	Strongely agree/ Agree	Strongely Disagred/DisStrongely agree/ Agree/Neutral	Strongely Disagred/DisStrongely agree/ Agree/Neutral	Strongely agree/ Agree	Strongely agree/ Agree	Strongely Disagred/DisStrongely agree/ Agree/Neutral	Strongely Disagred/DisStrongely agree/ Agree/Neutral	Strongely Disagred/DisStrongely agree/ Agree/Neutral	Strongely Disagred/DisStrongely agree/ Agree/Neutral	Strongely agree/ Agree
Non-surgical	day	Rural	No	Yes	No	No	No	No	Contract	15	25	2	Not covered	Yes	No	No	No	Yes	Yes	No	Strongely agree/ Agree	Strongely Disagred/DisStrongely agree/ Agree/Neutral	Strongely Disagred/DisStrongely agree/ Agree/Neutral	Strongely agree/ Agree	Strongely Disagred/DisStrongely agree/ Agree/Neutral	Strongely Disagred/DisStrongely agree/ Agree/Neutral	Strongely Disagred/DisStrongely agree/ Agree/Neutral	Strongely agree/ Agree	Strongely Disagred/DisStrongely agree/ Agree/Neutral	Strongely Disagred/DisStrongely agree/ Agree/Neutral	Strongely Disagred/DisStrongely agree/ Agree/Neutral	Strongely Disagred/DisStrongely agree/ Agree/Neutral	Strongely agree/ Agree	Strongely Disagred/DisStrongely agree/ Agree/Neutral
Non-surgical	day	Urban	No	Yes	No	No	No	No	Contract	13	30	6	Not covered	Yes	Yes	Yes	Yes	Yes	No	No	Strongely agree/ Agree	Strongely Disagred/DisStrongely agree/ Agree/Neutral	Strongely Disagred/DisStrongely agree/ Agree/Neutral	Strongely Disagred/DisStrongely agree/ Agree/Neutral	Strongely agree/ Agree	Strongely agree/ Agree	Strongely Disagred/DisStrongely agree/ Agree/Neutral	Strongely Disagred/DisStrongely agree/ Agree/Neutral	Strongely agree/ Agree	Strongely agree/ Agree	Strongely agree/ Agree	Strongely agree/ Agree	Strongely agree/ Agree	Strongely Disagred/DisStrongely agree/ Agree/Neutral
Surgical	day	Urban	No	No	Yes	No	Yes	No	Both contract and permanent	10	2	2	Covered	No	No	No	Yes	No	Yes	No	Strongely Disagred/DisStrongely agree/ Agree/Neutral	Strongely Disagred/DisStrongely agree/ Agree/Neutral	Strongely Disagred/DisStrongely agree/ Agree/Neutral	Strongely agree/ Agree	Strongely agree/ Agree	Strongely agree/ Agree	Strongely agree/ Agree	Strongely Disagred/DisStrongely agree/ Agree/Neutral	Strongely agree/ Agree	Strongely Disagred/DisStrongely agree/ Agree/Neutral	Strongely Disagred/DisStrongely agree/ Agree/Neutral	Strongely Disagred/DisStrongely agree/ Agree/Neutral	Strongely Disagred/DisStrongely agree/ Agree/Neutral	Strongely Disagred/DisStrongely agree/ Agree/Neutral
Surgical	both	Both	Yes	No	No	No	No	No	Permanent	13	5	5	Not covered	Yes	Yes	Yes	Yes	Yes	Yes	Yes	Strongely agree/ Agree	Strongely agree/ Agree	Strongely agree/ Agree	Strongely agree/ Agree	Strongely agree/ Agree	Strongely agree/ Agree	Strongely agree/ Agree	Strongely agree/ Agree	Strongely agree/ Agree	Strongely agree/ Agree	Strongely agree/ Agree	Strongely agree/ Agree	Strongely agree/ Agree	Strongely agree/ Agree
Non-surgical	day	Urban	No	No	No	Yes	No	No	Permanent	20	25	4	Not covered	Yes	No	No	No	No	Yes	No	Strongely Disagred/DisStrongely agree/ Agree/Neutral	Strongely Disagred/DisStrongely agree/ Agree/Neutral	Strongely Disagred/DisStrongely agree/ Agree/Neutral	Strongely agree/ Agree	Strongely agree/ Agree	Strongely Disagred/DisStrongely agree/ Agree/Neutral	Strongely Disagred/DisStrongely agree/ Agree/Neutral	Strongely Disagred/DisStrongely agree/ Agree/Neutral	Strongely Disagred/DisStrongely agree/ Agree/Neutral	Strongely agree/ Agree	Strongely Disagred/DisStrongely agree/ Agree/Neutral	Strongely Disagred/DisStrongely agree/ Agree/Neutral	Strongely agree/ Agree	Strongely Disagred/DisStrongely agree/ Agree/Neutral
Non-surgical	day	Urban	Yes	No	No	Yes	No	Yes	Both contract and permanent	22	20	2	Don’t know	No	Yes	Yes	Yes	Yes	Yes	Yes	Strongely Disagred/DisStrongely agree/ Agree/Neutral	Strongely Disagred/DisStrongely agree/ Agree/Neutral	Strongely Disagred/DisStrongely agree/ Agree/Neutral	Strongely agree/ Agree	Strongely agree/ Agree	Strongely Disagred/DisStrongely agree/ Agree/Neutral	Strongely Disagred/DisStrongely agree/ Agree/Neutral	Strongely agree/ Agree	Strongely agree/ Agree	Strongely agree/ Agree	Strongely agree/ Agree	Strongely Disagred/DisStrongely agree/ Agree/Neutral	Strongely Disagred/DisStrongely agree/ Agree/Neutral	Strongely Disagred/DisStrongely agree/ Agree/Neutral
Surgical	day	Both	Yes	No	No	No	No	No	Permanent	12	50	50	Not covered	Yes	Yes	Yes	Yes	Yes	Yes	Yes	Strongely agree/ Agree	Strongely Disagred/DisStrongely agree/ Agree/Neutral	Strongely Disagred/DisStrongely agree/ Agree/Neutral	Strongely agree/ Agree	Strongely agree/ Agree	Strongely agree/ Agree	Strongely agree/ Agree	Strongely agree/ Agree	Strongely agree/ Agree	Strongely agree/ Agree	Strongely Disagred/DisStrongely agree/ Agree/Neutral	Strongely Disagred/DisStrongely agree/ Agree/Neutral	Strongely agree/ Agree	Strongely Disagred/DisStrongely agree/ Agree/Neutral
Non-surgical	both	Both	No	No	No	Yes	No	No	Permanent	10	50	0	Don’t know	Yes	Yes	Yes	Yes	Yes	Yes	Yes	Strongely Disagred/DisStrongely agree/ Agree/Neutral	Strongely agree/ Agree	Strongely agree/ Agree	Strongely Disagred/DisStrongely agree/ Agree/Neutral	Strongely agree/ Agree	Strongely agree/ Agree	Strongely Disagred/DisStrongely agree/ Agree/Neutral	Strongely Disagred/DisStrongely agree/ Agree/Neutral	Strongely Disagred/DisStrongely agree/ Agree/Neutral	Strongely agree/ Agree	Strongely Disagred/DisStrongely agree/ Agree/Neutral	Strongely agree/ Agree	Strongely agree/ Agree	Strongely agree/ Agree
Non-surgical	day	Urban	Yes	Yes	No	No	Yes	No	Both contract and permanent	13	50	1	Don’t know	No	No	No	Yes	No	No	Yes	Strongely Disagred/DisStrongely agree/ Agree/Neutral	Strongely Disagred/DisStrongely agree/ Agree/Neutral	Strongely Disagred/DisStrongely agree/ Agree/Neutral	Strongely agree/ Agree	Strongely agree/ Agree	Strongely Disagred/DisStrongely agree/ Agree/Neutral	Strongely Disagred/DisStrongely agree/ Agree/Neutral	Strongely agree/ Agree	Strongely Disagred/DisStrongely agree/ Agree/Neutral	Strongely agree/ Agree	Strongely agree/ Agree	Strongely Disagred/DisStrongely agree/ Agree/Neutral	Strongely agree/ Agree	Strongely agree/ Agree
Non-surgical	day	Both	Yes	No	No	No	No	Yes	Permanent	16	15	0	Not covered	No	Yes	Yes	Yes	Yes	No	Yes	Strongely Disagred/DisStrongely agree/ Agree/Neutral	Strongely Disagred/DisStrongely agree/ Agree/Neutral	Strongely Disagred/DisStrongely agree/ Agree/Neutral	Strongely Disagred/DisStrongely agree/ Agree/Neutral	Strongely agree/ Agree	Strongely agree/ Agree	Strongely Disagred/DisStrongely agree/ Agree/Neutral	Strongely agree/ Agree	Strongely agree/ Agree	Strongely agree/ Agree	Strongely agree/ Agree	Strongely Disagred/DisStrongely agree/ Agree/Neutral	Strongely Disagred/DisStrongely agree/ Agree/Neutral	Strongely Disagred/DisStrongely agree/ Agree/Neutral
Surgical	both	Both	Yes	Yes	No	No	No	No	Both contract and permanent	12	30	9	Don’t know	Yes	No	Yes	No	Yes	No	No	Strongely Disagred/DisStrongely agree/ Agree/Neutral	Strongely Disagred/DisStrongely agree/ Agree/Neutral	Strongely Disagred/DisStrongely agree/ Agree/Neutral	Strongely agree/ Agree	Strongely agree/ Agree	Strongely Disagred/DisStrongely agree/ Agree/Neutral	Strongely Disagred/DisStrongely agree/ Agree/Neutral	Strongely Disagred/DisStrongely agree/ Agree/Neutral	Strongely Disagred/DisStrongely agree/ Agree/Neutral	Strongely agree/ Agree	Strongely Disagred/DisStrongely agree/ Agree/Neutral	Strongely agree/ Agree	Strongely agree/ Agree	Strongely agree/ Agree
Surgical	both	Urban	Yes	No	No	No	No	No	Permanent	21	39	2	Don’t know	No	Yes	Yes	No	Yes	No	No	Strongely agree/ Agree	Strongely agree/ Agree	Strongely Disagred/DisStrongely agree/ Agree/Neutral	Strongely agree/ Agree	Strongely agree/ Agree	Strongely agree/ Agree	Strongely Disagred/DisStrongely agree/ Agree/Neutral	Strongely Disagred/DisStrongely agree/ Agree/Neutral	Strongely Disagred/DisStrongely agree/ Agree/Neutral	Strongely agree/ Agree	Strongely agree/ Agree	Strongely Disagred/DisStrongely agree/ Agree/Neutral	Strongely Disagred/DisStrongely agree/ Agree/Neutral	Strongely Disagred/DisStrongely agree/ Agree/Neutral
Non-surgical	both	Urban	No	Yes	No	No	No	No	Permanent	13	30	0	Don’t know	Yes	Yes	Yes	Yes	Yes	Yes	Yes	Strongely agree/ Agree	Strongely agree/ Agree	Strongely Disagred/DisStrongely agree/ Agree/Neutral	Strongely Disagred/DisStrongely agree/ Agree/Neutral	Strongely agree/ Agree	Strongely Disagred/DisStrongely agree/ Agree/Neutral	Strongely agree/ Agree	Strongely agree/ Agree	Strongely agree/ Agree	Strongely Disagred/DisStrongely agree/ Agree/Neutral	Strongely Disagred/DisStrongely agree/ Agree/Neutral	Strongely Disagred/DisStrongely agree/ Agree/Neutral	Strongely Disagred/DisStrongely agree/ Agree/Neutral	Strongely Disagred/DisStrongely agree/ Agree/Neutral
Non-surgical	both	Urban	No	Yes	No	No	No	No	Permanent	10	30	10	Covered	No	Yes	Yes	No	Yes	Yes	Yes	Strongely Disagred/DisStrongely agree/ Agree/Neutral	Strongely Disagred/DisStrongely agree/ Agree/Neutral	Strongely Disagred/DisStrongely agree/ Agree/Neutral	Strongely agree/ Agree	Strongely agree/ Agree	Strongely Disagred/DisStrongely agree/ Agree/Neutral	Strongely Disagred/DisStrongely agree/ Agree/Neutral	Strongely agree/ Agree	Strongely agree/ Agree	Strongely Disagred/DisStrongely agree/ Agree/Neutral	Strongely agree/ Agree	Strongely Disagred/DisStrongely agree/ Agree/Neutral	Strongely Disagred/DisStrongely agree/ Agree/Neutral	Strongely Disagred/DisStrongely agree/ Agree/Neutral
Non-surgical	day	Rural	No	No	No	Yes	No	Yes	Permanent	10	50	20	Don’t know	Yes	No	No	Yes	Yes	Yes	No	Strongely agree/ Agree	Strongely Disagred/DisStrongely agree/ Agree/Neutral	Strongely Disagred/DisStrongely agree/ Agree/Neutral	Strongely agree/ Agree	Strongely agree/ Agree	Strongely agree/ Agree	Strongely Disagred/DisStrongely agree/ Agree/Neutral	Strongely agree/ Agree	Strongely agree/ Agree	Strongely agree/ Agree	Strongely agree/ Agree	Strongely Disagred/DisStrongely agree/ Agree/Neutral	Strongely Disagred/DisStrongely agree/ Agree/Neutral	Strongely agree/ Agree
Non-surgical	night	Urban	No	No	No	No	Yes	No	Permanent	15	5	0	Not covered	No	No	No	No	No	Yes	No	Strongely agree/ Agree	Strongely Disagred/DisStrongely agree/ Agree/Neutral	Strongely Disagred/DisStrongely agree/ Agree/Neutral	Strongely agree/ Agree	Strongely agree/ Agree	Strongely agree/ Agree	Strongely Disagred/DisStrongely agree/ Agree/Neutral	Strongely Disagred/DisStrongely agree/ Agree/Neutral	Strongely Disagred/DisStrongely agree/ Agree/Neutral	Strongely agree/ Agree	Strongely agree/ Agree	Strongely agree/ Agree	Strongely agree/ Agree	Strongely Disagred/DisStrongely agree/ Agree/Neutral
Non-surgical	day	Both	No	No	No	No	Yes	No	Permanent	11	10	0	Not covered	Yes	No	No	Yes	No	Yes	Yes	Strongely Disagred/DisStrongely agree/ Agree/Neutral	Strongely Disagred/DisStrongely agree/ Agree/Neutral	Strongely Disagred/DisStrongely agree/ Agree/Neutral	Strongely Disagred/DisStrongely agree/ Agree/Neutral	Strongely Disagred/DisStrongely agree/ Agree/Neutral	Strongely Disagred/DisStrongely agree/ Agree/Neutral	Strongely Disagred/DisStrongely agree/ Agree/Neutral	Strongely Disagred/DisStrongely agree/ Agree/Neutral	Strongely Disagred/DisStrongely agree/ Agree/Neutral	Strongely agree/ Agree	Strongely agree/ Agree	Strongely agree/ Agree	Strongely agree/ Agree	Strongely Disagred/DisStrongely agree/ Agree/Neutral
Non-surgical	both	Urban	No	Yes	No	No	No	No	Permanent	7	20	2	Not covered	Yes	Yes	Yes	Yes	Yes	Yes	No	Strongely agree/ Agree	Strongely agree/ Agree	Strongely agree/ Agree	Strongely Disagred/DisStrongely agree/ Agree/Neutral	Strongely agree/ Agree	Strongely agree/ Agree	Strongely agree/ Agree	Strongely agree/ Agree	Strongely agree/ Agree	Strongely agree/ Agree	Strongely agree/ Agree	Strongely Disagred/DisStrongely agree/ Agree/Neutral	Strongely Disagred/DisStrongely agree/ Agree/Neutral	Strongely agree/ Agree
Non-surgical	day	Both	Yes	Yes	No	No	No	No	Both contract and permanent	8	50	1	Don’t know	No	Yes	Yes	No	Yes	Yes	Yes	Strongely agree/ Agree	Strongely Disagred/DisStrongely agree/ Agree/Neutral	Strongely Disagred/DisStrongely agree/ Agree/Neutral	Strongely agree/ Agree	Strongely agree/ Agree	Strongely Disagred/DisStrongely agree/ Agree/Neutral	Strongely Disagred/DisStrongely agree/ Agree/Neutral	Strongely agree/ Agree	Strongely Disagred/DisStrongely agree/ Agree/Neutral	Strongely Disagred/DisStrongely agree/ Agree/Neutral	Strongely Disagred/DisStrongely agree/ Agree/Neutral	Strongely Disagred/DisStrongely agree/ Agree/Neutral	Strongely Disagred/DisStrongely agree/ Agree/Neutral	Strongely Disagred/DisStrongely agree/ Agree/Neutral
Surgical	day	Urban	Yes	No	No	No	No	No	Permanent	17	5	30	Covered	No	Yes	No	Yes	Yes	No	No	Strongely agree/ Agree	Strongely Disagred/DisStrongely agree/ Agree/Neutral	Strongely Disagred/DisStrongely agree/ Agree/Neutral	Strongely Disagred/DisStrongely agree/ Agree/Neutral	Strongely Disagred/DisStrongely agree/ Agree/Neutral	Strongely agree/ Agree	Strongely agree/ Agree	Strongely agree/ Agree	Strongely Disagred/DisStrongely agree/ Agree/Neutral	Strongely agree/ Agree	Strongely Disagred/DisStrongely agree/ Agree/Neutral	Strongely Disagred/DisStrongely agree/ Agree/Neutral	Strongely Disagred/DisStrongely agree/ Agree/Neutral	Strongely Disagred/DisStrongely agree/ Agree/Neutral
Surgical	day	Urban	Yes	No	No	No	No	No	Permanent	15	10	10	Don’t know	Yes	Yes	Yes	No	No	Yes	Yes	Strongely Disagred/DisStrongely agree/ Agree/Neutral	Strongely Disagred/DisStrongely agree/ Agree/Neutral	Strongely Disagred/DisStrongely agree/ Agree/Neutral	Strongely Disagred/DisStrongely agree/ Agree/Neutral	Strongely agree/ Agree	Strongely agree/ Agree	Strongely agree/ Agree	Strongely agree/ Agree	Strongely Disagred/DisStrongely agree/ Agree/Neutral	Strongely agree/ Agree	Strongely agree/ Agree	Strongely agree/ Agree	Strongely agree/ Agree	Strongely Disagred/DisStrongely agree/ Agree/Neutral
Surgical	day	Urban	No	Yes	No	No	No	No	Permanent	7	30	2	Not covered	Yes	Yes	Yes	Yes	Yes	Yes	Yes	Strongely agree/ Agree	Strongely agree/ Agree	Strongely Disagred/DisStrongely agree/ Agree/Neutral	Strongely Disagred/DisStrongely agree/ Agree/Neutral	Strongely agree/ Agree	Strongely agree/ Agree	Strongely agree/ Agree	Strongely agree/ Agree	Strongely agree/ Agree	Strongely agree/ Agree	Strongely agree/ Agree	Strongely agree/ Agree	Strongely agree/ Agree	Strongely agree/ Agree
Non-surgical	day	Both	Yes	No	No	No	No	Yes	Both contract and permanent	7	20	6	Don’t know	Yes	No	No	No	No	Yes	No	Strongely Disagred/DisStrongely agree/ Agree/Neutral	Strongely Disagred/DisStrongely agree/ Agree/Neutral	Strongely Disagred/DisStrongely agree/ Agree/Neutral	Strongely Disagred/DisStrongely agree/ Agree/Neutral	Strongely agree/ Agree	Strongely agree/ Agree	Strongely Disagred/DisStrongely agree/ Agree/Neutral	Strongely agree/ Agree	Strongely agree/ Agree	Strongely agree/ Agree	Strongely agree/ Agree	Strongely Disagred/DisStrongely agree/ Agree/Neutral	Strongely Disagred/DisStrongely agree/ Agree/Neutral	Strongely agree/ Agree
Non-surgical	day	Rural	No	No	No	No	No	Yes	Permanent	15	30	0	Don’t know	No	Yes	No	Yes	No	Yes	Yes	Strongely Disagred/DisStrongely agree/ Agree/Neutral	Strongely Disagred/DisStrongely agree/ Agree/Neutral	Strongely Disagred/DisStrongely agree/ Agree/Neutral	Strongely Disagred/DisStrongely agree/ Agree/Neutral	Strongely Disagred/DisStrongely agree/ Agree/Neutral	Strongely Disagred/DisStrongely agree/ Agree/Neutral	Strongely Disagred/DisStrongely agree/ Agree/Neutral	Strongely Disagred/DisStrongely agree/ Agree/Neutral	Strongely agree/ Agree	Strongely Disagred/DisStrongely agree/ Agree/Neutral	Strongely Disagred/DisStrongely agree/ Agree/Neutral	Strongely Disagred/DisStrongely agree/ Agree/Neutral	Strongely Disagred/DisStrongely agree/ Agree/Neutral	Strongely Disagred/DisStrongely agree/ Agree/Neutral
Non-surgical	both	Urban	Yes	No	No	No	Yes	No	Both contract and permanent	8	5	1	Don’t know	No	No	No	Yes	Yes	No	Yes	Strongely Disagred/DisStrongely agree/ Agree/Neutral	Strongely Disagred/DisStrongely agree/ Agree/Neutral	Strongely Disagred/DisStrongely agree/ Agree/Neutral	Strongely Disagred/DisStrongely agree/ Agree/Neutral	Strongely Disagred/DisStrongely agree/ Agree/Neutral	Strongely Disagred/DisStrongely agree/ Agree/Neutral	Strongely Disagred/DisStrongely agree/ Agree/Neutral	Strongely Disagred/DisStrongely agree/ Agree/Neutral	Strongely Disagred/DisStrongely agree/ Agree/Neutral	Strongely Disagred/DisStrongely agree/ Agree/Neutral	Strongely Disagred/DisStrongely agree/ Agree/Neutral	Strongely Disagred/DisStrongely agree/ Agree/Neutral	Strongely Disagred/DisStrongely agree/ Agree/Neutral	Strongely Disagred/DisStrongely agree/ Agree/Neutral
Non-surgical	both	Both	Yes	No	No	No	No	No	Permanent	8	25	1	Covered	Yes	Yes	No	Yes	Yes	Yes	No	Strongely Disagred/DisStrongely agree/ Agree/Neutral	Strongely Disagred/DisStrongely agree/ Agree/Neutral	Strongely Disagred/DisStrongely agree/ Agree/Neutral	Strongely agree/ Agree	Strongely agree/ Agree	Strongely agree/ Agree	Strongely Disagred/DisStrongely agree/ Agree/Neutral	Strongely agree/ Agree	Strongely Disagred/DisStrongely agree/ Agree/Neutral	Strongely agree/ Agree	Strongely Disagred/DisStrongely agree/ Agree/Neutral	Strongely Disagred/DisStrongely agree/ Agree/Neutral	Strongely Disagred/DisStrongely agree/ Agree/Neutral	Strongely Disagred/DisStrongely agree/ Agree/Neutral
Surgical	both	Both	Yes	Yes	No	Yes	Yes	No	Both contract and permanent	14	10	0	Covered	Yes	Yes	Yes	Yes	Yes	Yes	Yes	Strongely Disagred/DisStrongely agree/ Agree/Neutral	Strongely Disagred/DisStrongely agree/ Agree/Neutral	Strongely Disagred/DisStrongely agree/ Agree/Neutral	Strongely Disagred/DisStrongely agree/ Agree/Neutral	Strongely agree/ Agree	Strongely agree/ Agree	Strongely agree/ Agree	Strongely Disagred/DisStrongely agree/ Agree/Neutral	Strongely Disagred/DisStrongely agree/ Agree/Neutral	Strongely agree/ Agree	Strongely Disagred/DisStrongely agree/ Agree/Neutral	Strongely Disagred/DisStrongely agree/ Agree/Neutral	Strongely agree/ Agree	Strongely Disagred/DisStrongely agree/ Agree/Neutral
Non-surgical	day	Urban	Yes	No	No	No	Yes	No	Both contract and permanent	12	30	13	Not covered	Yes	Yes	Yes	Yes	No	Yes	No	Strongely Disagred/DisStrongely agree/ Agree/Neutral	Strongely Disagred/DisStrongely agree/ Agree/Neutral	Strongely Disagred/DisStrongely agree/ Agree/Neutral	Strongely agree/ Agree	Strongely agree/ Agree	Strongely agree/ Agree	Strongely Disagred/DisStrongely agree/ Agree/Neutral	Strongely agree/ Agree	Strongely Disagred/DisStrongely agree/ Agree/Neutral	Strongely agree/ Agree	Strongely agree/ Agree	Strongely agree/ Agree	Strongely Disagred/DisStrongely agree/ Agree/Neutral	Strongely agree/ Agree
Non-surgical	day	Both	No	No	No	Yes	Yes	No	Both contract and permanent	4	20	0	Not covered	No	Yes	Yes	Yes	Yes	No	Yes	Strongely Disagred/DisStrongely agree/ Agree/Neutral	Strongely Disagred/DisStrongely agree/ Agree/Neutral	Strongely Disagred/DisStrongely agree/ Agree/Neutral	Strongely Disagred/DisStrongely agree/ Agree/Neutral	Strongely agree/ Agree	Strongely agree/ Agree	Strongely agree/ Agree	Strongely agree/ Agree	Strongely Disagred/DisStrongely agree/ Agree/Neutral	Strongely agree/ Agree	Strongely agree/ Agree	Strongely agree/ Agree	Strongely agree/ Agree	Strongely agree/ Agree
Non-surgical	day	Urban	No	No	No	Yes	No	No	Both contract and permanent	4	20	13	Covered	No	No	No	No	No	No	No	Strongely Disagred/DisStrongely agree/ Agree/Neutral	Strongely Disagred/DisStrongely agree/ Agree/Neutral	Strongely Disagred/DisStrongely agree/ Agree/Neutral	Strongely Disagred/DisStrongely agree/ Agree/Neutral	Strongely Disagred/DisStrongely agree/ Agree/Neutral	Strongely Disagred/DisStrongely agree/ Agree/Neutral	Strongely Disagred/DisStrongely agree/ Agree/Neutral	Strongely Disagred/DisStrongely agree/ Agree/Neutral	Strongely Disagred/DisStrongely agree/ Agree/Neutral	Strongely Disagred/DisStrongely agree/ Agree/Neutral	Strongely Disagred/DisStrongely agree/ Agree/Neutral	Strongely Disagred/DisStrongely agree/ Agree/Neutral	Strongely Disagred/DisStrongely agree/ Agree/Neutral	Strongely Disagred/DisStrongely agree/ Agree/Neutral
Non-surgical	day	Urban	Yes	Yes	No	No	No	No	Both contract and permanent	17	10	5	Don’t know	No	Yes	No	Yes	Yes	No	Yes	Strongely agree/ Agree	Strongely Disagred/DisStrongely agree/ Agree/Neutral	Strongely Disagred/DisStrongely agree/ Agree/Neutral	Strongely Disagred/DisStrongely agree/ Agree/Neutral	Strongely agree/ Agree	Strongely agree/ Agree	Strongely agree/ Agree	Strongely Disagred/DisStrongely agree/ Agree/Neutral	Strongely agree/ Agree	Strongely agree/ Agree	Strongely Disagred/DisStrongely agree/ Agree/Neutral	Strongely Disagred/DisStrongely agree/ Agree/Neutral	Strongely Disagred/DisStrongely agree/ Agree/Neutral	Strongely Disagred/DisStrongely agree/ Agree/Neutral
Non-surgical	day	Urban	No	No	No	Yes	No	No	Permanent	14	20	5	Don’t know	No	No	No	No	Yes	Yes	Yes	Strongely Disagred/DisStrongely agree/ Agree/Neutral	Strongely Disagred/DisStrongely agree/ Agree/Neutral	Strongely Disagred/DisStrongely agree/ Agree/Neutral	Strongely agree/ Agree	Strongely agree/ Agree	Strongely agree/ Agree	Strongely agree/ Agree	Strongely Disagred/DisStrongely agree/ Agree/Neutral	Strongely Disagred/DisStrongely agree/ Agree/Neutral	Strongely Disagred/DisStrongely agree/ Agree/Neutral	Strongely Disagred/DisStrongely agree/ Agree/Neutral	Strongely Disagred/DisStrongely agree/ Agree/Neutral	Strongely Disagred/DisStrongely agree/ Agree/Neutral	Strongely agree/ Agree
Non-surgical	both	Urban	Yes	Yes	No	No	Yes	No	Both contract and permanent	12	10	2	Not covered	No	No	No	Yes	Yes	Yes	Yes	Strongely Disagred/DisStrongely agree/ Agree/Neutral	Strongely Disagred/DisStrongely agree/ Agree/Neutral	Strongely Disagred/DisStrongely agree/ Agree/Neutral	Strongely Disagred/DisStrongely agree/ Agree/Neutral	Strongely agree/ Agree	Strongely agree/ Agree	Strongely agree/ Agree	Strongely agree/ Agree	Strongely agree/ Agree	Strongely agree/ Agree	Strongely agree/ Agree	Strongely agree/ Agree	Strongely agree/ Agree	Strongely agree/ Agree
Surgical	night	Both	Yes	No	No	No	No	No	Permanent	13	25	2	Not covered	No	Yes	Yes	No	Yes	Yes	No	Strongely agree/ Agree	Strongely Disagred/DisStrongely agree/ Agree/Neutral	Strongely Disagred/DisStrongely agree/ Agree/Neutral	Strongely agree/ Agree	Strongely agree/ Agree	Strongely agree/ Agree	Strongely agree/ Agree	Strongely agree/ Agree	Strongely agree/ Agree	Strongely agree/ Agree	Strongely agree/ Agree	Strongely agree/ Agree	Strongely agree/ Agree	Strongely agree/ Agree
Non-surgical	day	Both	Yes	No	No	No	Yes	No	Both contract and permanent	14	25	0	Don’t know	No	No	No	Yes	Yes	Yes	Yes	Strongely agree/ Agree	Strongely Disagred/DisStrongely agree/ Agree/Neutral	Strongely Disagred/DisStrongely agree/ Agree/Neutral	Strongely Disagred/DisStrongely agree/ Agree/Neutral	Strongely agree/ Agree	Strongely Disagred/DisStrongely agree/ Agree/Neutral	Strongely Disagred/DisStrongely agree/ Agree/Neutral	Strongely Disagred/DisStrongely agree/ Agree/Neutral	Strongely Disagred/DisStrongely agree/ Agree/Neutral	Strongely Disagred/DisStrongely agree/ Agree/Neutral	Strongely Disagred/DisStrongely agree/ Agree/Neutral	Strongely Disagred/DisStrongely agree/ Agree/Neutral	Strongely Disagred/DisStrongely agree/ Agree/Neutral	Strongely agree/ Agree
Surgical	both	Urban	No	Yes	No	No	No	No	Permanent	12	25	10	Not covered	Yes	Yes	Yes	Yes	Yes	Yes	Yes	Strongely agree/ Agree	Strongely Disagred/DisStrongely agree/ Agree/Neutral	Strongely Disagred/DisStrongely agree/ Agree/Neutral	Strongely agree/ Agree	Strongely agree/ Agree	Strongely agree/ Agree	Strongely agree/ Agree	Strongely agree/ Agree	Strongely agree/ Agree	Strongely agree/ Agree	Strongely agree/ Agree	Strongely Disagred/DisStrongely agree/ Agree/Neutral	Strongely agree/ Agree	Strongely agree/ Agree
Surgical	day	Urban	Yes	Yes	No	No	No	No	Both contract and permanent	18	50	5	Not covered	No	Yes	No	No	Yes	Yes	Yes	Strongely Disagred/DisStrongely agree/ Agree/Neutral	Strongely Disagred/DisStrongely agree/ Agree/Neutral	Strongely Disagred/DisStrongely agree/ Agree/Neutral	Strongely agree/ Agree	Strongely Disagred/DisStrongely agree/ Agree/Neutral	Strongely agree/ Agree	Strongely agree/ Agree	Strongely agree/ Agree	Strongely agree/ Agree	Strongely Disagred/DisStrongely agree/ Agree/Neutral	Strongely agree/ Agree	Strongely agree/ Agree	Strongely agree/ Agree	Strongely Disagred/DisStrongely agree/ Agree/Neutral
Non-surgical	both	Urban	Yes	No	Yes	No	Yes	No	Both contract and permanent	13	20	5	Not covered	Yes	Yes	Yes	Yes	Yes	Yes	Yes	Strongely Disagred/DisStrongely agree/ Agree/Neutral	Strongely Disagred/DisStrongely agree/ Agree/Neutral	Strongely Disagred/DisStrongely agree/ Agree/Neutral	Strongely Disagred/DisStrongely agree/ Agree/Neutral	Strongely agree/ Agree	Strongely agree/ Agree	Strongely agree/ Agree	Strongely Disagred/DisStrongely agree/ Agree/Neutral	Strongely Disagred/DisStrongely agree/ Agree/Neutral	Strongely Disagred/DisStrongely agree/ Agree/Neutral	Strongely agree/ Agree	Strongely Disagred/DisStrongely agree/ Agree/Neutral	Strongely agree/ Agree	Strongely agree/ Agree
Surgical	both	Rural	No	No	No	Yes	Yes	No	Contract	12	10	3	Not covered	No	Yes	Yes	Yes	Yes	No	Yes	Strongely agree/ Agree	Strongely Disagred/DisStrongely agree/ Agree/Neutral	Strongely Disagred/DisStrongely agree/ Agree/Neutral	Strongely agree/ Agree	Strongely agree/ Agree	Strongely agree/ Agree	Strongely agree/ Agree	Strongely agree/ Agree	Strongely agree/ Agree	Strongely agree/ Agree	Strongely agree/ Agree	Strongely Disagred/DisStrongely agree/ Agree/Neutral	Strongely Disagred/DisStrongely agree/ Agree/Neutral	Strongely agree/ Agree
Non-surgical	day	Urban	Yes	No	No	No	Yes	No	Permanent	15	12	20	Not covered	No	Yes	No	Yes	Yes	No	Yes	Strongely agree/ Agree	Strongely Disagred/DisStrongely agree/ Agree/Neutral	Strongely Disagred/DisStrongely agree/ Agree/Neutral	Strongely Disagred/DisStrongely agree/ Agree/Neutral	Strongely agree/ Agree	Strongely agree/ Agree	Strongely agree/ Agree	Strongely Disagred/DisStrongely agree/ Agree/Neutral	Strongely Disagred/DisStrongely agree/ Agree/Neutral	Strongely agree/ Agree	Strongely agree/ Agree	Strongely agree/ Agree	Strongely agree/ Agree	Strongely Disagred/DisStrongely agree/ Agree/Neutral
Surgical	both	Urban	Yes	Yes	No	No	Yes	No	Both contract and permanent	10	3	10	Not covered	Yes	Yes	No	No	Yes	Yes	No	Strongely agree/ Agree	Strongely Disagred/DisStrongely agree/ Agree/Neutral	Strongely Disagred/DisStrongely agree/ Agree/Neutral	Strongely agree/ Agree	Strongely agree/ Agree	Strongely Disagred/DisStrongely agree/ Agree/Neutral	Strongely agree/ Agree	Strongely agree/ Agree	Strongely agree/ Agree	Strongely Disagred/DisStrongely agree/ Agree/Neutral	Strongely Disagred/DisStrongely agree/ Agree/Neutral	Strongely Disagred/DisStrongely agree/ Agree/Neutral	Strongely Disagred/DisStrongely agree/ Agree/Neutral	Strongely Disagred/DisStrongely agree/ Agree/Neutral
Non-surgical	both	Both	No	No	No	No	Yes	Yes	Contract	34	35	0	Not covered	No	Yes	Yes	No	Yes	Yes	Yes	Strongely Disagred/DisStrongely agree/ Agree/Neutral	Strongely Disagred/DisStrongely agree/ Agree/Neutral	Strongely Disagred/DisStrongely agree/ Agree/Neutral	Strongely Disagred/DisStrongely agree/ Agree/Neutral	Strongely Disagred/DisStrongely agree/ Agree/Neutral	Strongely Disagred/DisStrongely agree/ Agree/Neutral	Strongely Disagred/DisStrongely agree/ Agree/Neutral	Strongely Disagred/DisStrongely agree/ Agree/Neutral	Strongely Disagred/DisStrongely agree/ Agree/Neutral	Strongely Disagred/DisStrongely agree/ Agree/Neutral	Strongely Disagred/DisStrongely agree/ Agree/Neutral	Strongely Disagred/DisStrongely agree/ Agree/Neutral	Strongely Disagred/DisStrongely agree/ Agree/Neutral	Strongely Disagred/DisStrongely agree/ Agree/Neutral
Non-surgical	both	Both	Yes	No	No	No	No	No	Both contract and permanent	25	45	45	Not covered	No	No	Yes	Yes	No	Yes	Yes	Strongely agree/ Agree	Strongely Disagred/DisStrongely agree/ Agree/Neutral	Strongely Disagred/DisStrongely agree/ Agree/Neutral	Strongely agree/ Agree	Strongely agree/ Agree	Strongely agree/ Agree	Strongely agree/ Agree	Strongely agree/ Agree	Strongely agree/ Agree	Strongely agree/ Agree	Strongely agree/ Agree	Strongely agree/ Agree	Strongely agree/ Agree	Strongely agree/ Agree
Non-surgical	day	Urban	Yes	Yes	No	No	No	No	Both contract and permanent	25	30	0	Don’t know	Yes	No	No	Yes	Yes	Yes	Yes	Strongely agree/ Agree	Strongely Disagred/DisStrongely agree/ Agree/Neutral	Strongely Disagred/DisStrongely agree/ Agree/Neutral	Strongely agree/ Agree	Strongely agree/ Agree	Strongely agree/ Agree	Strongely agree/ Agree	Strongely Disagred/DisStrongely agree/ Agree/Neutral	Strongely agree/ Agree	Strongely agree/ Agree	Strongely Disagred/DisStrongely agree/ Agree/Neutral	Strongely Disagred/DisStrongely agree/ Agree/Neutral	Strongely Disagred/DisStrongely agree/ Agree/Neutral	Strongely Disagred/DisStrongely agree/ Agree/Neutral
Surgical	day	Urban	Yes	No	No	No	Yes	No	Permanent	19	15	15	Not covered	Yes	Yes	Yes	Yes	Yes	Yes	Yes	Strongely agree/ Agree	Strongely agree/ Agree	Strongely agree/ Agree	Strongely agree/ Agree	Strongely agree/ Agree	Strongely agree/ Agree	Strongely agree/ Agree	Strongely agree/ Agree	Strongely agree/ Agree	Strongely agree/ Agree	Strongely agree/ Agree	Strongely agree/ Agree	Strongely agree/ Agree	Strongely agree/ Agree
Surgical	both	Urban	No	Yes	No	No	Yes	No	Permanent	20	35	0	Don’t know	No	No	No	No	Yes	Yes	Yes	Strongely Disagred/DisStrongely agree/ Agree/Neutral	Strongely Disagred/DisStrongely agree/ Agree/Neutral	Strongely Disagred/DisStrongely agree/ Agree/Neutral	Strongely Disagred/DisStrongely agree/ Agree/Neutral	Strongely agree/ Agree	Strongely Disagred/DisStrongely agree/ Agree/Neutral	Strongely agree/ Agree	Strongely agree/ Agree	Strongely agree/ Agree	Strongely agree/ Agree	Strongely Disagred/DisStrongely agree/ Agree/Neutral	Strongely Disagred/DisStrongely agree/ Agree/Neutral	Strongely Disagred/DisStrongely agree/ Agree/Neutral	Strongely Disagred/DisStrongely agree/ Agree/Neutral
Surgical	both	Urban	Yes	No	Yes	No	Yes	No	Both contract and permanent	10	4	13	Covered	No	No	Yes	No	No	Yes	Yes	Strongely agree/ Agree	Strongely Disagred/DisStrongely agree/ Agree/Neutral	Strongely Disagred/DisStrongely agree/ Agree/Neutral	Strongely agree/ Agree	Strongely agree/ Agree	Strongely agree/ Agree	Strongely agree/ Agree	Strongely agree/ Agree	Strongely agree/ Agree	Strongely agree/ Agree	Strongely agree/ Agree	Strongely Disagred/DisStrongely agree/ Agree/Neutral	Strongely agree/ Agree	Strongely agree/ Agree
Surgical	both	Both	Yes	Yes	No	Yes	No	No	Permanent	16	40	0	Not covered	No	No	No	No	No	Yes	No	Strongely agree/ Agree	Strongely Disagred/DisStrongely agree/ Agree/Neutral	Strongely Disagred/DisStrongely agree/ Agree/Neutral	Strongely Disagred/DisStrongely agree/ Agree/Neutral	Strongely agree/ Agree	Strongely agree/ Agree	Strongely agree/ Agree	Strongely agree/ Agree	Strongely agree/ Agree	Strongely Disagred/DisStrongely agree/ Agree/Neutral	Strongely agree/ Agree	Strongely agree/ Agree	Strongely agree/ Agree	Strongely agree/ Agree
Non-surgical	day	Rural	No	No	No	Yes	No	Yes	Permanent	6	25	1	Don’t know	No	No	No	Yes	Yes	Yes	No	Strongely Disagred/DisStrongely agree/ Agree/Neutral	Strongely Disagred/DisStrongely agree/ Agree/Neutral	Strongely Disagred/DisStrongely agree/ Agree/Neutral	Strongely agree/ Agree	Strongely agree/ Agree	Strongely agree/ Agree	Strongely Disagred/DisStrongely agree/ Agree/Neutral	Strongely agree/ Agree	Strongely agree/ Agree	Strongely Disagred/DisStrongely agree/ Agree/Neutral	Strongely Disagred/DisStrongely agree/ Agree/Neutral	Strongely Disagred/DisStrongely agree/ Agree/Neutral	Strongely Disagred/DisStrongely agree/ Agree/Neutral	Strongely agree/ Agree
Surgical	both	Urban	Yes	Yes	No	No	Yes	No	Both contract and permanent	20	10	2	Not covered	No	Yes	Yes	No	Yes	No	Yes	Strongely Disagred/DisStrongely agree/ Agree/Neutral	Strongely Disagred/DisStrongely agree/ Agree/Neutral	Strongely Disagred/DisStrongely agree/ Agree/Neutral	Strongely agree/ Agree	Strongely agree/ Agree	Strongely agree/ Agree	Strongely agree/ Agree	Strongely agree/ Agree	Strongely agree/ Agree	Strongely Disagred/DisStrongely agree/ Agree/Neutral	Strongely Disagred/DisStrongely agree/ Agree/Neutral	Strongely Disagred/DisStrongely agree/ Agree/Neutral	Strongely Disagred/DisStrongely agree/ Agree/Neutral	Strongely agree/ Agree
Surgical	both	Urban	No	No	No	No	Yes	No	Contract	13	50	2	Covered	No	Yes	Yes	No	No	No	No	Strongely agree/ Agree	Strongely Disagred/DisStrongely agree/ Agree/Neutral	Strongely Disagred/DisStrongely agree/ Agree/Neutral	Strongely agree/ Agree	Strongely agree/ Agree	Strongely agree/ Agree	Strongely Disagred/DisStrongely agree/ Agree/Neutral	Strongely agree/ Agree	Strongely agree/ Agree	Strongely Disagred/DisStrongely agree/ Agree/Neutral	Strongely Disagred/DisStrongely agree/ Agree/Neutral	Strongely agree/ Agree	Strongely agree/ Agree	Strongely Disagred/DisStrongely agree/ Agree/Neutral
Surgical	both	Urban	Yes	No	No	No	No	No	Permanent	10	50	1	Covered	No	No	No	No	Yes	No	No	Strongely Disagred/DisStrongely agree/ Agree/Neutral	Strongely Disagred/DisStrongely agree/ Agree/Neutral	Strongely Disagred/DisStrongely agree/ Agree/Neutral	Strongely Disagred/DisStrongely agree/ Agree/Neutral	Strongely Disagred/DisStrongely agree/ Agree/Neutral	Strongely Disagred/DisStrongely agree/ Agree/Neutral	Strongely Disagred/DisStrongely agree/ Agree/Neutral	Strongely Disagred/DisStrongely agree/ Agree/Neutral	Strongely Disagred/DisStrongely agree/ Agree/Neutral	Strongely Disagred/DisStrongely agree/ Agree/Neutral	Strongely Disagred/DisStrongely agree/ Agree/Neutral	Strongely Disagred/DisStrongely agree/ Agree/Neutral	Strongely Disagred/DisStrongely agree/ Agree/Neutral	Strongely Disagred/DisStrongely agree/ Agree/Neutral
Non-surgical	both	Urban	Yes	No	No	No	Yes	No	Both contract and permanent	25	25	1	Covered	No	No	No	Yes	Yes	Yes	Yes	Strongely Disagred/DisStrongely agree/ Agree/Neutral	Strongely Disagred/DisStrongely agree/ Agree/Neutral	Strongely Disagred/DisStrongely agree/ Agree/Neutral	Strongely agree/ Agree	Strongely agree/ Agree	Strongely agree/ Agree	Strongely agree/ Agree	Strongely agree/ Agree	Strongely agree/ Agree	Strongely Disagred/DisStrongely agree/ Agree/Neutral	Strongely agree/ Agree	Strongely agree/ Agree	Strongely agree/ Agree	Strongely agree/ Agree
Surgical	both	Both	Yes	Yes	No	Yes	Yes	No	Both contract and permanent	12	2	4	Don’t know	No	No	No	Yes	Yes	No	No	Strongely agree/ Agree	Strongely Disagred/DisStrongely agree/ Agree/Neutral	Strongely Disagred/DisStrongely agree/ Agree/Neutral	Strongely agree/ Agree	Strongely agree/ Agree	Strongely agree/ Agree	Strongely agree/ Agree	Strongely Disagred/DisStrongely agree/ Agree/Neutral	Strongely agree/ Agree	Strongely Disagred/DisStrongely agree/ Agree/Neutral	Strongely agree/ Agree	Strongely Disagred/DisStrongely agree/ Agree/Neutral	Strongely agree/ Agree	Strongely Disagred/DisStrongely agree/ Agree/Neutral
Surgical	both	Both	Yes	Yes	No	No	Yes	No	Both contract and permanent	12	30	2	Not covered	No	No	No	Yes	No	Yes	Yes	Strongely Disagred/DisStrongely agree/ Agree/Neutral	Strongely Disagred/DisStrongely agree/ Agree/Neutral	Strongely Disagred/DisStrongely agree/ Agree/Neutral	Strongely Disagred/DisStrongely agree/ Agree/Neutral	Strongely agree/ Agree	Strongely Disagred/DisStrongely agree/ Agree/Neutral	Strongely agree/ Agree	Strongely agree/ Agree	Strongely agree/ Agree	Strongely Disagred/DisStrongely agree/ Agree/Neutral	Strongely Disagred/DisStrongely agree/ Agree/Neutral	Strongely Disagred/DisStrongely agree/ Agree/Neutral	Strongely Disagred/DisStrongely agree/ Agree/Neutral	Strongely agree/ Agree
Non-surgical	both	Urban	No	No	No	No	Yes	No	Permanent	28	7	1	Not covered	Yes	Yes	Yes	Yes	Yes	Yes	Yes	Strongely Disagred/DisStrongely agree/ Agree/Neutral	Strongely Disagred/DisStrongely agree/ Agree/Neutral	Strongely Disagred/DisStrongely agree/ Agree/Neutral	Strongely agree/ Agree	Strongely agree/ Agree	Strongely agree/ Agree	Strongely agree/ Agree	Strongely agree/ Agree	Strongely agree/ Agree	Strongely agree/ Agree	Strongely agree/ Agree	Strongely agree/ Agree	Strongely agree/ Agree	Strongely agree/ Agree
Surgical	day	Urban	Yes	Yes	No	No	Yes	No	Both contract and permanent	13	5	5	Don’t know	Yes	Yes	Yes	Yes	Yes	Yes	Yes	Strongely Disagred/DisStrongely agree/ Agree/Neutral	Strongely Disagred/DisStrongely agree/ Agree/Neutral	Strongely Disagred/DisStrongely agree/ Agree/Neutral	Strongely Disagred/DisStrongely agree/ Agree/Neutral	Strongely agree/ Agree	Strongely Disagred/DisStrongely agree/ Agree/Neutral	Strongely agree/ Agree	Strongely Disagred/DisStrongely agree/ Agree/Neutral	Strongely agree/ Agree	Strongely Disagred/DisStrongely agree/ Agree/Neutral	Strongely agree/ Agree	Strongely agree/ Agree	Strongely agree/ Agree	Strongely agree/ Agree
Non-surgical	both	Both	Yes	Yes	No	No	Yes	No	Both contract and permanent	10	10	5	Don’t know	Yes	Yes	No	Yes	Yes	Yes	Yes	Strongely Disagred/DisStrongely agree/ Agree/Neutral	Strongely Disagred/DisStrongely agree/ Agree/Neutral	Strongely Disagred/DisStrongely agree/ Agree/Neutral	Strongely Disagred/DisStrongely agree/ Agree/Neutral	Strongely agree/ Agree	Strongely agree/ Agree	Strongely agree/ Agree	Strongely Disagred/DisStrongely agree/ Agree/Neutral	Strongely agree/ Agree	Strongely Disagred/DisStrongely agree/ Agree/Neutral	Strongely agree/ Agree	Strongely agree/ Agree	Strongely Disagred/DisStrongely agree/ Agree/Neutral	Strongely Disagred/DisStrongely agree/ Agree/Neutral
Non-surgical	both	Both	Yes	No	No	No	No	No	Permanent	20	15	0	Don’t know	Yes	Yes	Yes	Yes	Yes	Yes	Yes	Strongely Disagred/DisStrongely agree/ Agree/Neutral	Strongely Disagred/DisStrongely agree/ Agree/Neutral	Strongely Disagred/DisStrongely agree/ Agree/Neutral	Strongely agree/ Agree	Strongely agree/ Agree	Strongely agree/ Agree	Strongely agree/ Agree	Strongely agree/ Agree	Strongely agree/ Agree	Strongely agree/ Agree	Strongely agree/ Agree	Strongely Disagred/DisStrongely agree/ Agree/Neutral	Strongely agree/ Agree	Strongely agree/ Agree
Surgical	day	Both	Yes	No	No	No	No	No	Permanent	15	10	0	Don’t know	No	Yes	Yes	Yes	No	Yes	No	Strongely Disagred/DisStrongely agree/ Agree/Neutral	Strongely Disagred/DisStrongely agree/ Agree/Neutral	Strongely Disagred/DisStrongely agree/ Agree/Neutral	Strongely agree/ Agree	Strongely agree/ Agree	Strongely agree/ Agree	Strongely Disagred/DisStrongely agree/ Agree/Neutral	Strongely Disagred/DisStrongely agree/ Agree/Neutral	Strongely Disagred/DisStrongely agree/ Agree/Neutral	Strongely Disagred/DisStrongely agree/ Agree/Neutral	Strongely agree/ Agree	Strongely Disagred/DisStrongely agree/ Agree/Neutral	Strongely Disagred/DisStrongely agree/ Agree/Neutral	Strongely Disagred/DisStrongely agree/ Agree/Neutral
Non-surgical	day	Both	No	No	No	No	Yes	No	Permanent	22	50	20	Covered	Yes	Yes	Yes	Yes	No	No	No	Strongely agree/ Agree	Strongely agree/ Agree	Strongely agree/ Agree	Strongely agree/ Agree	Strongely agree/ Agree	Strongely agree/ Agree	Strongely agree/ Agree	Strongely agree/ Agree	Strongely Disagred/DisStrongely agree/ Agree/Neutral	Strongely agree/ Agree	Strongely agree/ Agree	Strongely agree/ Agree	Strongely agree/ Agree	Strongely Disagred/DisStrongely agree/ Agree/Neutral
Non-surgical	both	Urban	Yes	Yes	No	No	Yes	No	Both contract and permanent	16	25	5	Not covered	Yes	Yes	Yes	Yes	No	No	No	Strongely Disagred/DisStrongely agree/ Agree/Neutral	Strongely Disagred/DisStrongely agree/ Agree/Neutral	Strongely Disagred/DisStrongely agree/ Agree/Neutral	Strongely Disagred/DisStrongely agree/ Agree/Neutral	Strongely agree/ Agree	Strongely agree/ Agree	Strongely agree/ Agree	Strongely agree/ Agree	Strongely Disagred/DisStrongely agree/ Agree/Neutral	Strongely Disagred/DisStrongely agree/ Agree/Neutral	Strongely Disagred/DisStrongely agree/ Agree/Neutral	Strongely Disagred/DisStrongely agree/ Agree/Neutral	Strongely Disagred/DisStrongely agree/ Agree/Neutral	Strongely Disagred/DisStrongely agree/ Agree/Neutral
Surgical	day	Urban	Yes	No	No	No	No	No	Permanent	15	8	50	Don’t know	No	No	No	Yes	Yes	Yes	Yes	Strongely Disagred/DisStrongely agree/ Agree/Neutral	Strongely Disagred/DisStrongely agree/ Agree/Neutral	Strongely Disagred/DisStrongely agree/ Agree/Neutral	Strongely Disagred/DisStrongely agree/ Agree/Neutral	Strongely agree/ Agree	Strongely agree/ Agree	Strongely agree/ Agree	Strongely Disagred/DisStrongely agree/ Agree/Neutral	Strongely Disagred/DisStrongely agree/ Agree/Neutral	Strongely agree/ Agree	Strongely agree/ Agree	Strongely agree/ Agree	Strongely agree/ Agree	Strongely agree/ Agree
Non-surgical	day	Both	No	No	No	No	Yes	No	Permanent	21	20	1	Not covered	Yes	Yes	Yes	Yes	Yes	Yes	Yes	Strongely agree/ Agree	Strongely agree/ Agree	Strongely agree/ Agree	Strongely agree/ Agree	Strongely agree/ Agree	Strongely agree/ Agree	Strongely agree/ Agree	Strongely agree/ Agree	Strongely agree/ Agree	Strongely agree/ Agree	Strongely agree/ Agree	Strongely agree/ Agree	Strongely agree/ Agree	Strongely agree/ Agree
Non-surgical	both	Urban	Yes	No	No	No	Yes	No	Both contract and permanent	16	10	0	Not covered	Yes	Yes	Yes	Yes	Yes	Yes	Yes	Strongely Disagred/DisStrongely agree/ Agree/Neutral	Strongely Disagred/DisStrongely agree/ Agree/Neutral	Strongely Disagred/DisStrongely agree/ Agree/Neutral	Strongely agree/ Agree	Strongely agree/ Agree	Strongely agree/ Agree	Strongely Disagred/DisStrongely agree/ Agree/Neutral	Strongely agree/ Agree	Strongely agree/ Agree	Strongely Disagred/DisStrongely agree/ Agree/Neutral	Strongely Disagred/DisStrongely agree/ Agree/Neutral	Strongely Disagred/DisStrongely agree/ Agree/Neutral	Strongely Disagred/DisStrongely agree/ Agree/Neutral	Strongely agree/ Agree
Surgical	both	Urban	Yes	No	No	No	No	No	Both contract and permanent	12	20	3	Not covered	Yes	Yes	Yes	Yes	Yes	Yes	Yes	Strongely agree/ Agree	Strongely Disagred/DisStrongely agree/ Agree/Neutral	Strongely Disagred/DisStrongely agree/ Agree/Neutral	Strongely Disagred/DisStrongely agree/ Agree/Neutral	Strongely agree/ Agree	Strongely agree/ Agree	Strongely agree/ Agree	Strongely agree/ Agree	Strongely agree/ Agree	Strongely agree/ Agree	Strongely agree/ Agree	Strongely agree/ Agree	Strongely agree/ Agree	Strongely agree/ Agree
Non-surgical	day	Urban	Yes	No	No	No	No	No	Permanent	13	15	3	Don’t know	Yes	Yes	Yes	Yes	Yes	Yes	Yes	Strongely Disagred/DisStrongely agree/ Agree/Neutral	Strongely Disagred/DisStrongely agree/ Agree/Neutral	Strongely Disagred/DisStrongely agree/ Agree/Neutral	Strongely Disagred/DisStrongely agree/ Agree/Neutral	Strongely agree/ Agree	Strongely Disagred/DisStrongely agree/ Agree/Neutral	Strongely Disagred/DisStrongely agree/ Agree/Neutral	Strongely agree/ Agree	Strongely agree/ Agree	Strongely Disagred/DisStrongely agree/ Agree/Neutral	Strongely Disagred/DisStrongely agree/ Agree/Neutral	Strongely Disagred/DisStrongely agree/ Agree/Neutral	Strongely Disagred/DisStrongely agree/ Agree/Neutral	Strongely Disagred/DisStrongely agree/ Agree/Neutral
Surgical	night	Urban	Yes	Yes	No	No	Yes	No	Both contract and permanent	13	10	50	Not covered	No	Yes	No	Yes	Yes	Yes	Yes	Strongely Disagred/DisStrongely agree/ Agree/Neutral	Strongely Disagred/DisStrongely agree/ Agree/Neutral	Strongely Disagred/DisStrongely agree/ Agree/Neutral	Strongely Disagred/DisStrongely agree/ Agree/Neutral	Strongely agree/ Agree	Strongely agree/ Agree	Strongely Disagred/DisStrongely agree/ Agree/Neutral	Strongely agree/ Agree	Strongely agree/ Agree	Strongely Disagred/DisStrongely agree/ Agree/Neutral	Strongely agree/ Agree	Strongely Disagred/DisStrongely agree/ Agree/Neutral	Strongely Disagred/DisStrongely agree/ Agree/Neutral	Strongely agree/ Agree
Surgical	both	Urban	Yes	No	No	Yes	No	No	Contract	30	10	50	Not covered	No	No	Yes	No	Yes	No	No	Strongely Disagred/DisStrongely agree/ Agree/Neutral	Strongely Disagred/DisStrongely agree/ Agree/Neutral	Strongely Disagred/DisStrongely agree/ Agree/Neutral	Strongely Disagred/DisStrongely agree/ Agree/Neutral	Strongely Disagred/DisStrongely agree/ Agree/Neutral	Strongely Disagred/DisStrongely agree/ Agree/Neutral	Strongely Disagred/DisStrongely agree/ Agree/Neutral	Strongely Disagred/DisStrongely agree/ Agree/Neutral	Strongely Disagred/DisStrongely agree/ Agree/Neutral	Strongely Disagred/DisStrongely agree/ Agree/Neutral	Strongely Disagred/DisStrongely agree/ Agree/Neutral	Strongely Disagred/DisStrongely agree/ Agree/Neutral	Strongely agree/ Agree	Strongely Disagred/DisStrongely agree/ Agree/Neutral
Surgical	both	Urban	Yes	No	No	No	Yes	No	Permanent	25	45	1	Not covered	No	Yes	Yes	Yes	Yes	Yes	Yes	Strongely agree/ Agree	Strongely Disagred/DisStrongely agree/ Agree/Neutral	Strongely Disagred/DisStrongely agree/ Agree/Neutral	Strongely agree/ Agree	Strongely agree/ Agree	Strongely agree/ Agree	Strongely agree/ Agree	Strongely agree/ Agree	Strongely Disagred/DisStrongely agree/ Agree/Neutral	Strongely agree/ Agree	Strongely Disagred/DisStrongely agree/ Agree/Neutral	Strongely agree/ Agree	Strongely Disagred/DisStrongely agree/ Agree/Neutral	Strongely agree/ Agree
Surgical	day	Urban	Yes	No	No	Yes	Yes	No	Both contract and permanent	13	20	50	Not covered	Yes	Yes	Yes	Yes	Yes	Yes	Yes	Strongely agree/ Agree	Strongely Disagred/DisStrongely agree/ Agree/Neutral	Strongely agree/ Agree	Strongely agree/ Agree	Strongely agree/ Agree	Strongely agree/ Agree	Strongely agree/ Agree	Strongely agree/ Agree	Strongely agree/ Agree	Strongely Disagred/DisStrongely agree/ Agree/Neutral	Strongely Disagred/DisStrongely agree/ Agree/Neutral	Strongely agree/ Agree	Strongely agree/ Agree	Strongely agree/ Agree
Surgical	both	Urban	Yes	No	No	No	No	No	Permanent	10	20	0	Not covered	Yes	Yes	Yes	Yes	Yes	Yes	Yes	Strongely agree/ Agree	Strongely agree/ Agree	Strongely Disagred/DisStrongely agree/ Agree/Neutral	Strongely agree/ Agree	Strongely agree/ Agree	Strongely agree/ Agree	Strongely agree/ Agree	Strongely agree/ Agree	Strongely agree/ Agree	Strongely agree/ Agree	Strongely Disagred/DisStrongely agree/ Agree/Neutral	Strongely agree/ Agree	Strongely agree/ Agree	Strongely agree/ Agree
Surgical	both	Both	Yes	No	No	No	No	Yes	Permanent	11	30	50	Not covered	No	No	Yes	Yes	Yes	Yes	Yes	Strongely agree/ Agree	Strongely agree/ Agree	Strongely Disagred/DisStrongely agree/ Agree/Neutral	Strongely Disagred/DisStrongely agree/ Agree/Neutral	Strongely Disagred/DisStrongely agree/ Agree/Neutral	Strongely agree/ Agree	Strongely Disagred/DisStrongely agree/ Agree/Neutral	Strongely agree/ Agree	Strongely agree/ Agree	Strongely agree/ Agree	Strongely agree/ Agree	Strongely Disagred/DisStrongely agree/ Agree/Neutral	Strongely Disagred/DisStrongely agree/ Agree/Neutral	Strongely agree/ Agree
Surgical	both	Urban	Yes	Yes	No	No	No	No	Both contract and permanent	15	20	5	Don’t know	No	No	Yes	No	Yes	No	No	Strongely Disagred/DisStrongely agree/ Agree/Neutral	Strongely Disagred/DisStrongely agree/ Agree/Neutral	Strongely Disagred/DisStrongely agree/ Agree/Neutral	Strongely Disagred/DisStrongely agree/ Agree/Neutral	Strongely agree/ Agree	Strongely Disagred/DisStrongely agree/ Agree/Neutral	Strongely agree/ Agree	Strongely agree/ Agree	Strongely agree/ Agree	Strongely agree/ Agree	Strongely Disagred/DisStrongely agree/ Agree/Neutral	Strongely Disagred/DisStrongely agree/ Agree/Neutral	Strongely Disagred/DisStrongely agree/ Agree/Neutral	Strongely agree/ Agree
Surgical	both	Both	Yes	No	No	No	No	No	Both contract and permanent	3	20	50	Covered	Yes	Yes	Yes	No	Yes	No	No	Strongely agree/ Agree	Strongely Disagred/DisStrongely agree/ Agree/Neutral	Strongely agree/ Agree	Strongely Disagred/DisStrongely agree/ Agree/Neutral	Strongely agree/ Agree	Strongely agree/ Agree	Strongely agree/ Agree	Strongely agree/ Agree	Strongely agree/ Agree	Strongely agree/ Agree	Strongely agree/ Agree	Strongely agree/ Agree	Strongely agree/ Agree	Strongely Disagred/DisStrongely agree/ Agree/Neutral
Non-surgical	both	Rural	Yes	No	No	No	No	No	Permanent	20	15	1	Not covered	Yes	No	Yes	Yes	No	No	Yes	Strongely agree/ Agree	Strongely Disagred/DisStrongely agree/ Agree/Neutral	Strongely Disagred/DisStrongely agree/ Agree/Neutral	Strongely agree/ Agree	Strongely agree/ Agree	Strongely agree/ Agree	Strongely agree/ Agree	Strongely agree/ Agree	Strongely agree/ Agree	Strongely agree/ Agree	Strongely agree/ Agree	Strongely Disagred/DisStrongely agree/ Agree/Neutral	Strongely agree/ Agree	Strongely agree/ Agree
Surgical	both	Both	Yes	No	No	No	Yes	No	Permanent	3	15	0	Not covered	No	Yes	Yes	Yes	Yes	Yes	Yes	Strongely Disagred/DisStrongely agree/ Agree/Neutral	Strongely Disagred/DisStrongely agree/ Agree/Neutral	Strongely Disagred/DisStrongely agree/ Agree/Neutral	Strongely agree/ Agree	Strongely agree/ Agree	Strongely agree/ Agree	Strongely Disagred/DisStrongely agree/ Agree/Neutral	Strongely agree/ Agree	Strongely agree/ Agree	Strongely agree/ Agree	Strongely agree/ Agree	Strongely agree/ Agree	Strongely agree/ Agree	Strongely agree/ Agree
Surgical	both	Urban	No	Yes	No	Yes	No	No	Permanent	9	5	10	Not covered	Yes	Yes	Yes	Yes	Yes	No	Yes	Strongely Disagred/DisStrongely agree/ Agree/Neutral	Strongely Disagred/DisStrongely agree/ Agree/Neutral	Strongely Disagred/DisStrongely agree/ Agree/Neutral	Strongely agree/ Agree	Strongely agree/ Agree	Strongely Disagred/DisStrongely agree/ Agree/Neutral	Strongely agree/ Agree	Strongely Disagred/DisStrongely agree/ Agree/Neutral	Strongely Disagred/DisStrongely agree/ Agree/Neutral	Strongely Disagred/DisStrongely agree/ Agree/Neutral	Strongely agree/ Agree	Strongely agree/ Agree	Strongely agree/ Agree	Strongely agree/ Agree
Surgical	both	Both	No	No	No	Yes	Yes	No	Both contract and permanent	2	50	2	Don’t know	Yes	No	No	No	Yes	Yes	Yes	Strongely agree/ Agree	Strongely agree/ Agree	Strongely Disagred/DisStrongely agree/ Agree/Neutral	Strongely Disagred/DisStrongely agree/ Agree/Neutral	Strongely agree/ Agree	Strongely agree/ Agree	Strongely agree/ Agree	Strongely agree/ Agree	Strongely agree/ Agree	Strongely Disagred/DisStrongely agree/ Agree/Neutral	Strongely Disagred/DisStrongely agree/ Agree/Neutral	Strongely Disagred/DisStrongely agree/ Agree/Neutral	Strongely Disagred/DisStrongely agree/ Agree/Neutral	Strongely Disagred/DisStrongely agree/ Agree/Neutral
Non-surgical	both	Urban	No	No	No	Yes	Yes	No	Both contract and permanent	4	20	6	Not covered	No	No	Yes	No	No	No	No	Strongely agree/ Agree	Strongely agree/ Agree	Strongely Disagred/DisStrongely agree/ Agree/Neutral	Strongely agree/ Agree	Strongely agree/ Agree	Strongely Disagred/DisStrongely agree/ Agree/Neutral	Strongely agree/ Agree	Strongely agree/ Agree	Strongely agree/ Agree	Strongely agree/ Agree	Strongely agree/ Agree	Strongely Disagred/DisStrongely agree/ Agree/Neutral	Strongely agree/ Agree	Strongely agree/ Agree
Non-surgical	both	Urban	Yes	No	No	No	No	No	Permanent	2	20	0	Don’t know	No	Yes	No	Yes	Yes	Yes	No	Strongely Disagred/DisStrongely agree/ Agree/Neutral	Strongely Disagred/DisStrongely agree/ Agree/Neutral	Strongely Disagred/DisStrongely agree/ Agree/Neutral	Strongely Disagred/DisStrongely agree/ Agree/Neutral	Strongely agree/ Agree	Strongely agree/ Agree	Strongely agree/ Agree	Strongely agree/ Agree	Strongely Disagred/DisStrongely agree/ Agree/Neutral	Strongely Disagred/DisStrongely agree/ Agree/Neutral	Strongely Disagred/DisStrongely agree/ Agree/Neutral	Strongely Disagred/DisStrongely agree/ Agree/Neutral	Strongely agree/ Agree	Strongely agree/ Agree
Surgical	both	Both	Yes	No	Yes	No	Yes	No	Both contract and permanent	2	20	5	Don’t know	Yes	Yes	Yes	No	Yes	Yes	Yes	Strongely agree/ Agree	Strongely agree/ Agree	Strongely Disagred/DisStrongely agree/ Agree/Neutral	Strongely agree/ Agree	Strongely agree/ Agree	Strongely agree/ Agree	Strongely Disagred/DisStrongely agree/ Agree/Neutral	Strongely Disagred/DisStrongely agree/ Agree/Neutral	Strongely agree/ Agree	Strongely Disagred/DisStrongely agree/ Agree/Neutral	Strongely agree/ Agree	Strongely agree/ Agree	Strongely Disagred/DisStrongely agree/ Agree/Neutral	Strongely agree/ Agree
Surgical	day	Urban	Yes	No	No	No	No	No	Both contract and permanent	14	25	2	Covered	Yes	Yes	Yes	Yes	Yes	Yes	Yes	Strongely Disagred/DisStrongely agree/ Agree/Neutral	Strongely Disagred/DisStrongely agree/ Agree/Neutral	Strongely Disagred/DisStrongely agree/ Agree/Neutral	Strongely Disagred/DisStrongely agree/ Agree/Neutral	Strongely agree/ Agree	Strongely Disagred/DisStrongely agree/ Agree/Neutral	Strongely Disagred/DisStrongely agree/ Agree/Neutral	Strongely agree/ Agree	Strongely agree/ Agree	Strongely Disagred/DisStrongely agree/ Agree/Neutral	Strongely Disagred/DisStrongely agree/ Agree/Neutral	Strongely Disagred/DisStrongely agree/ Agree/Neutral	Strongely Disagred/DisStrongely agree/ Agree/Neutral	Strongely agree/ Agree
Surgical	night	Rural	No	Yes	No	No	No	No	Permanent	1	9	4	Not covered	No	Yes	Yes	Yes	No	Yes	Yes	Strongely agree/ Agree	Strongely Disagred/DisStrongely agree/ Agree/Neutral	Strongely Disagred/DisStrongely agree/ Agree/Neutral	Strongely agree/ Agree	Strongely agree/ Agree	Strongely agree/ Agree	Strongely agree/ Agree	Strongely agree/ Agree	Strongely agree/ Agree	Strongely agree/ Agree	Strongely agree/ Agree	Strongely agree/ Agree	Strongely agree/ Agree	Strongely agree/ Agree
Non-surgical	day	Urban	Yes	No	No	No	No	No	Both contract and permanent	2	10	0	Don’t know	No	Yes	No	Yes	Yes	Yes	Yes	Strongely agree/ Agree	Strongely agree/ Agree	Strongely Disagred/DisStrongely agree/ Agree/Neutral	Strongely agree/ Agree	Strongely agree/ Agree	Strongely agree/ Agree	Strongely agree/ Agree	Strongely agree/ Agree	Strongely agree/ Agree	Strongely agree/ Agree	Strongely agree/ Agree	Strongely agree/ Agree	Strongely Disagred/DisStrongely agree/ Agree/Neutral	Strongely Disagred/DisStrongely agree/ Agree/Neutral
Surgical	both	Both	Yes	Yes	No	No	Yes	No	Both contract and permanent	7	20	4	Don’t know	Yes	No	No	No	Yes	No	No	Strongely agree/ Agree	Strongely Disagred/DisStrongely agree/ Agree/Neutral	Strongely Disagred/DisStrongely agree/ Agree/Neutral	Strongely Disagred/DisStrongely agree/ Agree/Neutral	Strongely Disagred/DisStrongely agree/ Agree/Neutral	Strongely Disagred/DisStrongely agree/ Agree/Neutral	Strongely Disagred/DisStrongely agree/ Agree/Neutral	Strongely Disagred/DisStrongely agree/ Agree/Neutral	Strongely agree/ Agree	Strongely agree/ Agree	Strongely agree/ Agree	Strongely Disagred/DisStrongely agree/ Agree/Neutral	Strongely agree/ Agree	Strongely Disagred/DisStrongely agree/ Agree/Neutral
Surgical	both	Urban	Yes	No	No	No	No	No	Permanent	10	10	0	Don’t know	No	No	No	No	No	No	No	Strongely Disagred/DisStrongely agree/ Agree/Neutral	Strongely Disagred/DisStrongely agree/ Agree/Neutral	Strongely Disagred/DisStrongely agree/ Agree/Neutral	Strongely Disagred/DisStrongely agree/ Agree/Neutral	Strongely Disagred/DisStrongely agree/ Agree/Neutral	Strongely Disagred/DisStrongely agree/ Agree/Neutral	Strongely Disagred/DisStrongely agree/ Agree/Neutral	Strongely Disagred/DisStrongely agree/ Agree/Neutral	Strongely Disagred/DisStrongely agree/ Agree/Neutral	Strongely Disagred/DisStrongely agree/ Agree/Neutral	Strongely Disagred/DisStrongely agree/ Agree/Neutral	Strongely Disagred/DisStrongely agree/ Agree/Neutral	Strongely Disagred/DisStrongely agree/ Agree/Neutral	Strongely Disagred/DisStrongely agree/ Agree/Neutral
Non-surgical	both	Urban	Yes	Yes	No	No	No	No	Both contract and permanent	10	30	0	Not covered	Yes	Yes	Yes	Yes	Yes	Yes	Yes	Strongely agree/ Agree	Strongely Disagred/DisStrongely agree/ Agree/Neutral	Strongely Disagred/DisStrongely agree/ Agree/Neutral	Strongely agree/ Agree	Strongely agree/ Agree	Strongely agree/ Agree	Strongely agree/ Agree	Strongely agree/ Agree	Strongely agree/ Agree	Strongely agree/ Agree	Strongely agree/ Agree	Strongely Disagred/DisStrongely agree/ Agree/Neutral	Strongely Disagred/DisStrongely agree/ Agree/Neutral	Strongely agree/ Agree
Non-surgical	both	Urban	No	No	No	No	Yes	No	Permanent	28	20	1	Not covered	No	Yes	Yes	No	No	Yes	Yes	Strongely agree/ Agree	Strongely agree/ Agree	Strongely Disagred/DisStrongely agree/ Agree/Neutral	Strongely agree/ Agree	Strongely agree/ Agree	Strongely agree/ Agree	Strongely agree/ Agree	Strongely agree/ Agree	Strongely Disagred/DisStrongely agree/ Agree/Neutral	Strongely agree/ Agree	Strongely agree/ Agree	Strongely agree/ Agree	Strongely Disagred/DisStrongely agree/ Agree/Neutral	Strongely agree/ Agree
Non-surgical	day	Both	Yes	Yes	No	Yes	Yes	Yes	Permanent	20	50	2	Not covered	No	Yes	No	Yes	No	Yes	Yes	Strongely Disagred/DisStrongely agree/ Agree/Neutral	Strongely Disagred/DisStrongely agree/ Agree/Neutral	Strongely Disagred/DisStrongely agree/ Agree/Neutral	Strongely agree/ Agree	Strongely agree/ Agree	Strongely agree/ Agree	Strongely Disagred/DisStrongely agree/ Agree/Neutral	Strongely Disagred/DisStrongely agree/ Agree/Neutral	Strongely Disagred/DisStrongely agree/ Agree/Neutral	Strongely agree/ Agree	Strongely agree/ Agree	Strongely Disagred/DisStrongely agree/ Agree/Neutral	Strongely Disagred/DisStrongely agree/ Agree/Neutral	Strongely agree/ Agree
Non-surgical	day	Rural	No	No	No	Yes	No	No	Permanent	11	50	13	Don’t know	No	No	Yes	Yes	No	Yes	Yes	Strongely Disagred/DisStrongely agree/ Agree/Neutral	Strongely Disagred/DisStrongely agree/ Agree/Neutral	Strongely Disagred/DisStrongely agree/ Agree/Neutral	Strongely Disagred/DisStrongely agree/ Agree/Neutral	Strongely agree/ Agree	Strongely agree/ Agree	Strongely agree/ Agree	Strongely agree/ Agree	Strongely agree/ Agree	Strongely agree/ Agree	Strongely agree/ Agree	Strongely agree/ Agree	Strongely agree/ Agree	Strongely agree/ Agree
Surgical	both	Urban	No	No	No	Yes	No	No	Permanent	13	3	0	Don’t know	Yes	Yes	Yes	Yes	Yes	Yes	Yes	Strongely agree/ Agree	Strongely Disagred/DisStrongely agree/ Agree/Neutral	Strongely Disagred/DisStrongely agree/ Agree/Neutral	Strongely agree/ Agree	Strongely agree/ Agree	Strongely agree/ Agree	Strongely agree/ Agree	Strongely agree/ Agree	Strongely agree/ Agree	Strongely agree/ Agree	Strongely Disagred/DisStrongely agree/ Agree/Neutral	Strongely Disagred/DisStrongely agree/ Agree/Neutral	Strongely agree/ Agree	Strongely agree/ Agree
Non-surgical	day	Urban	Yes	No	No	No	No	No	Permanent	30	15	3	Don’t know	No	Yes	No	Yes	Yes	Yes	Yes	Strongely Disagred/DisStrongely agree/ Agree/Neutral	Strongely Disagred/DisStrongely agree/ Agree/Neutral	Strongely Disagred/DisStrongely agree/ Agree/Neutral	Strongely Disagred/DisStrongely agree/ Agree/Neutral	Strongely agree/ Agree	Strongely agree/ Agree	Strongely Disagred/DisStrongely agree/ Agree/Neutral	Strongely agree/ Agree	Strongely Disagred/DisStrongely agree/ Agree/Neutral	Strongely Disagred/DisStrongely agree/ Agree/Neutral	Strongely Disagred/DisStrongely agree/ Agree/Neutral	Strongely Disagred/DisStrongely agree/ Agree/Neutral	Strongely Disagred/DisStrongely agree/ Agree/Neutral	Strongely Disagred/DisStrongely agree/ Agree/Neutral
Surgical	both	Both	Yes	No	No	No	Yes	No	Both contract and permanent	9	20	1	Not covered	No	No	Yes	Yes	Yes	Yes	Yes	Strongely agree/ Agree	Strongely Disagred/DisStrongely agree/ Agree/Neutral	Strongely Disagred/DisStrongely agree/ Agree/Neutral	Strongely Disagred/DisStrongely agree/ Agree/Neutral	Strongely agree/ Agree	Strongely agree/ Agree	Strongely agree/ Agree	Strongely agree/ Agree	Strongely agree/ Agree	Strongely agree/ Agree	Strongely agree/ Agree	Strongely agree/ Agree	Strongely agree/ Agree	Strongely agree/ Agree
Surgical	both	Both	No	No	No	Yes	Yes	No	Contract	40	44	45	Not covered	No	No	Yes	No	Yes	Yes	Yes	Strongely Disagred/DisStrongely agree/ Agree/Neutral	Strongely Disagred/DisStrongely agree/ Agree/Neutral	Strongely Disagred/DisStrongely agree/ Agree/Neutral	Strongely Disagred/DisStrongely agree/ Agree/Neutral	Strongely agree/ Agree	Strongely agree/ Agree	Strongely Disagred/DisStrongely agree/ Agree/Neutral	Strongely agree/ Agree	Strongely agree/ Agree	Strongely Disagred/DisStrongely agree/ Agree/Neutral	Strongely agree/ Agree	Strongely Disagred/DisStrongely agree/ Agree/Neutral	Strongely Disagred/DisStrongely agree/ Agree/Neutral	Strongely agree/ Agree
Surgical	both	Both	Yes	No	No	No	Yes	No	Contract	10	20	2	Not covered	No	No	Yes	No	No	Yes	No	Strongely agree/ Agree	Strongely agree/ Agree	Strongely Disagred/DisStrongely agree/ Agree/Neutral	Strongely Disagred/DisStrongely agree/ Agree/Neutral	Strongely agree/ Agree	Strongely agree/ Agree	Strongely agree/ Agree	Strongely agree/ Agree	Strongely agree/ Agree	Strongely agree/ Agree	Strongely agree/ Agree	Strongely agree/ Agree	Strongely agree/ Agree	Strongely Disagred/DisStrongely agree/ Agree/Neutral
Non-surgical	both	Urban	No	Yes	No	No	No	No	Permanent	12	25	30	Don’t know	Yes	Yes	Yes	Yes	Yes	No	No	Strongely Disagred/DisStrongely agree/ Agree/Neutral	Strongely Disagred/DisStrongely agree/ Agree/Neutral	Strongely Disagred/DisStrongely agree/ Agree/Neutral	Strongely Disagred/DisStrongely agree/ Agree/Neutral	Strongely agree/ Agree	Strongely agree/ Agree	Strongely Disagred/DisStrongely agree/ Agree/Neutral	Strongely agree/ Agree	Strongely agree/ Agree	Strongely agree/ Agree	Strongely agree/ Agree	Strongely Disagred/DisStrongely agree/ Agree/Neutral	Strongely Disagred/DisStrongely agree/ Agree/Neutral	Strongely agree/ Agree
Non-surgical	day	Urban	Yes	Yes	No	No	No	No	Both contract and permanent	10	40	25	Covered	Yes	No	Yes	Yes	Yes	Yes	Yes	Strongely Disagred/DisStrongely agree/ Agree/Neutral	Strongely Disagred/DisStrongely agree/ Agree/Neutral	Strongely Disagred/DisStrongely agree/ Agree/Neutral	Strongely Disagred/DisStrongely agree/ Agree/Neutral	Strongely agree/ Agree	Strongely agree/ Agree	Strongely Disagred/DisStrongely agree/ Agree/Neutral	Strongely agree/ Agree	Strongely agree/ Agree	Strongely agree/ Agree	Strongely agree/ Agree	Strongely Disagred/DisStrongely agree/ Agree/Neutral	Strongely agree/ Agree	Strongely agree/ Agree
Non-surgical	both	Both	Yes	Yes	No	No	Yes	No	Both contract and permanent	14	20	35	Don’t know	Yes	No	Yes	Yes	Yes	No	Yes	Strongely Disagred/DisStrongely agree/ Agree/Neutral	Strongely Disagred/DisStrongely agree/ Agree/Neutral	Strongely Disagred/DisStrongely agree/ Agree/Neutral	Strongely Disagred/DisStrongely agree/ Agree/Neutral	Strongely agree/ Agree	Strongely Disagred/DisStrongely agree/ Agree/Neutral	Strongely Disagred/DisStrongely agree/ Agree/Neutral	Strongely Disagred/DisStrongely agree/ Agree/Neutral	Strongely Disagred/DisStrongely agree/ Agree/Neutral	Strongely Disagred/DisStrongely agree/ Agree/Neutral	Strongely Disagred/DisStrongely agree/ Agree/Neutral	Strongely Disagred/DisStrongely agree/ Agree/Neutral	Strongely agree/ Agree	Strongely Disagred/DisStrongely agree/ Agree/Neutral
Non-surgical	day	Urban	Yes	Yes	No	No	No	No	Both contract and permanent	12	15	50	Not covered	No	No	No	Yes	Yes	Yes	Yes	Strongely agree/ Agree	Strongely Disagred/DisStrongely agree/ Agree/Neutral	Strongely Disagred/DisStrongely agree/ Agree/Neutral	Strongely agree/ Agree	Strongely agree/ Agree	Strongely agree/ Agree	Strongely agree/ Agree	Strongely agree/ Agree	Strongely agree/ Agree	Strongely agree/ Agree	Strongely agree/ Agree	Strongely agree/ Agree	Strongely agree/ Agree	Strongely agree/ Agree
Surgical	day	Urban	Yes	No	No	No	Yes	No	Permanent	25	10	2	Not covered	No	Yes	No	Yes	Yes	Yes	Yes	Strongely Disagred/DisStrongely agree/ Agree/Neutral	Strongely Disagred/DisStrongely agree/ Agree/Neutral	Strongely Disagred/DisStrongely agree/ Agree/Neutral	Strongely Disagred/DisStrongely agree/ Agree/Neutral	Strongely agree/ Agree	Strongely Disagred/DisStrongely agree/ Agree/Neutral	Strongely agree/ Agree	Strongely agree/ Agree	Strongely agree/ Agree	Strongely Disagred/DisStrongely agree/ Agree/Neutral	Strongely Disagred/DisStrongely agree/ Agree/Neutral	Strongely Disagred/DisStrongely agree/ Agree/Neutral	Strongely Disagred/DisStrongely agree/ Agree/Neutral	Strongely Disagred/DisStrongely agree/ Agree/Neutral
Surgical	day	Urban	Yes	No	No	Yes	Yes	No	Both contract and permanent	18	8	2	Not covered	Yes	No	No	Yes	No	Yes	No	Strongely Disagred/DisStrongely agree/ Agree/Neutral	Strongely Disagred/DisStrongely agree/ Agree/Neutral	Strongely Disagred/DisStrongely agree/ Agree/Neutral	Strongely Disagred/DisStrongely agree/ Agree/Neutral	Strongely agree/ Agree	Strongely agree/ Agree	Strongely Disagred/DisStrongely agree/ Agree/Neutral	Strongely Disagred/DisStrongely agree/ Agree/Neutral	Strongely agree/ Agree	Strongely Disagred/DisStrongely agree/ Agree/Neutral	Strongely Disagred/DisStrongely agree/ Agree/Neutral	Strongely Disagred/DisStrongely agree/ Agree/Neutral	Strongely Disagred/DisStrongely agree/ Agree/Neutral	Strongely Disagred/DisStrongely agree/ Agree/Neutral
Surgical	both	Urban	Yes	Yes	No	No	Yes	No	Both contract and permanent	15	10	1	Not covered	No	No	No	Yes	Yes	Yes	Yes	Strongely agree/ Agree	Strongely Disagred/DisStrongely agree/ Agree/Neutral	Strongely Disagred/DisStrongely agree/ Agree/Neutral	Strongely Disagred/DisStrongely agree/ Agree/Neutral	Strongely agree/ Agree	Strongely agree/ Agree	Strongely agree/ Agree	Strongely agree/ Agree	Strongely agree/ Agree	Strongely Disagred/DisStrongely agree/ Agree/Neutral	Strongely agree/ Agree	Strongely agree/ Agree	Strongely agree/ Agree	Strongely agree/ Agree
Surgical	both	Urban	Yes	No	No	No	No	No	Permanent	1	50	9	Covered	No	Yes	No	Yes	Yes	Yes	Yes	Strongely Disagred/DisStrongely agree/ Agree/Neutral	Strongely Disagred/DisStrongely agree/ Agree/Neutral	Strongely Disagred/DisStrongely agree/ Agree/Neutral	Strongely Disagred/DisStrongely agree/ Agree/Neutral	Strongely agree/ Agree	Strongely agree/ Agree	Strongely agree/ Agree	Strongely Disagred/DisStrongely agree/ Agree/Neutral	Strongely agree/ Agree	Strongely agree/ Agree	Strongely agree/ Agree	Strongely agree/ Agree	Strongely Disagred/DisStrongely agree/ Agree/Neutral	Strongely Disagred/DisStrongely agree/ Agree/Neutral
Surgical	both	Both	Yes	No	No	No	No	No	Permanent	3	50	5	Not covered	Yes	Yes	Yes	Yes	Yes	No	No	Strongely agree/ Agree	Strongely Disagred/DisStrongely agree/ Agree/Neutral	Strongely Disagred/DisStrongely agree/ Agree/Neutral	Strongely Disagred/DisStrongely agree/ Agree/Neutral	Strongely Disagred/DisStrongely agree/ Agree/Neutral	Strongely agree/ Agree	Strongely Disagred/DisStrongely agree/ Agree/Neutral	Strongely agree/ Agree	Strongely agree/ Agree	Strongely agree/ Agree	Strongely Disagred/DisStrongely agree/ Agree/Neutral	Strongely Disagred/DisStrongely agree/ Agree/Neutral	Strongely Disagred/DisStrongely agree/ Agree/Neutral	Strongely Disagred/DisStrongely agree/ Agree/Neutral
Surgical	day	Urban	Yes	No	No	No	Yes	No	Permanent	25	20	0	Not covered	No	No	No	Yes	Yes	Yes	No	Strongely agree/ Agree	Strongely Disagred/DisStrongely agree/ Agree/Neutral	Strongely Disagred/DisStrongely agree/ Agree/Neutral	Strongely agree/ Agree	Strongely agree/ Agree	Strongely agree/ Agree	Strongely Disagred/DisStrongely agree/ Agree/Neutral	Strongely agree/ Agree	Strongely agree/ Agree	Strongely Disagred/DisStrongely agree/ Agree/Neutral	Strongely Disagred/DisStrongely agree/ Agree/Neutral	Strongely Disagred/DisStrongely agree/ Agree/Neutral	Strongely Disagred/DisStrongely agree/ Agree/Neutral	Strongely Disagred/DisStrongely agree/ Agree/Neutral
Surgical	both	Both	Yes	No	No	No	Yes	No	Both contract and permanent	15	10	2	Not covered	No	No	No	Yes	Yes	Yes	Yes	Strongely Disagred/DisStrongely agree/ Agree/Neutral	Strongely Disagred/DisStrongely agree/ Agree/Neutral	Strongely Disagred/DisStrongely agree/ Agree/Neutral	Strongely Disagred/DisStrongely agree/ Agree/Neutral	Strongely agree/ Agree	Strongely agree/ Agree	Strongely Disagred/DisStrongely agree/ Agree/Neutral	Strongely agree/ Agree	Strongely agree/ Agree	Strongely agree/ Agree	Strongely agree/ Agree	Strongely Disagred/DisStrongely agree/ Agree/Neutral	Strongely Disagred/DisStrongely agree/ Agree/Neutral	Strongely agree/ Agree
Surgical	both	Urban	Yes	No	No	No	No	No	Permanent	1	30	10	Covered	No	No	No	Yes	Yes	Yes	No	Strongely agree/ Agree	Strongely Disagred/DisStrongely agree/ Agree/Neutral	Strongely Disagred/DisStrongely agree/ Agree/Neutral	Strongely agree/ Agree	Strongely agree/ Agree	Strongely agree/ Agree	Strongely agree/ Agree	Strongely agree/ Agree	Strongely agree/ Agree	Strongely agree/ Agree	Strongely agree/ Agree	Strongely Disagred/DisStrongely agree/ Agree/Neutral	Strongely Disagred/DisStrongely agree/ Agree/Neutral	Strongely Disagred/DisStrongely agree/ Agree/Neutral
Non-surgical	both	Urban	No	Yes	No	No	No	No	Permanent	10	50	5	Not covered	No	Yes	No	Yes	Yes	Yes	Yes	Strongely agree/ Agree	Strongely agree/ Agree	Strongely agree/ Agree	Strongely agree/ Agree	Strongely agree/ Agree	Strongely agree/ Agree	Strongely agree/ Agree	Strongely agree/ Agree	Strongely agree/ Agree	Strongely agree/ Agree	Strongely agree/ Agree	Strongely agree/ Agree	Strongely agree/ Agree	Strongely agree/ Agree
Non-surgical	both	Urban	No	Yes	No	Yes	No	No	Both contract and permanent	10	10	5	Don’t know	Yes	Yes	Yes	Yes	Yes	Yes	Yes	Strongely agree/ Agree	Strongely Disagred/DisStrongely agree/ Agree/Neutral	Strongely Disagred/DisStrongely agree/ Agree/Neutral	Strongely agree/ Agree	Strongely agree/ Agree	Strongely agree/ Agree	Strongely agree/ Agree	Strongely agree/ Agree	Strongely agree/ Agree	Strongely Disagred/DisStrongely agree/ Agree/Neutral	Strongely agree/ Agree	Strongely Disagred/DisStrongely agree/ Agree/Neutral	Strongely Disagred/DisStrongely agree/ Agree/Neutral	Strongely agree/ Agree
Surgical	both	Urban	Yes	No	No	No	Yes	No	Permanent	27	50	3	Not covered	No	No	No	No	Yes	Yes	Yes	Strongely Disagred/DisStrongely agree/ Agree/Neutral	Strongely Disagred/DisStrongely agree/ Agree/Neutral	Strongely Disagred/DisStrongely agree/ Agree/Neutral	Strongely Disagred/DisStrongely agree/ Agree/Neutral	Strongely agree/ Agree	Strongely agree/ Agree	Strongely Disagred/DisStrongely agree/ Agree/Neutral	Strongely Disagred/DisStrongely agree/ Agree/Neutral	Strongely Disagred/DisStrongely agree/ Agree/Neutral	Strongely Disagred/DisStrongely agree/ Agree/Neutral	Strongely agree/ Agree	Strongely agree/ Agree	Strongely Disagred/DisStrongely agree/ Agree/Neutral	Strongely Disagred/DisStrongely agree/ Agree/Neutral
Surgical	both	Both	No	Yes	No	Yes	Yes	No	Contract	14	8	4	Covered	No	No	No	Yes	No	Yes	Yes	Strongely Disagred/DisStrongely agree/ Agree/Neutral	Strongely Disagred/DisStrongely agree/ Agree/Neutral	Strongely Disagred/DisStrongely agree/ Agree/Neutral	Strongely Disagred/DisStrongely agree/ Agree/Neutral	Strongely agree/ Agree	Strongely Disagred/DisStrongely agree/ Agree/Neutral	Strongely Disagred/DisStrongely agree/ Agree/Neutral	Strongely agree/ Agree	Strongely agree/ Agree	Strongely Disagred/DisStrongely agree/ Agree/Neutral	Strongely agree/ Agree	Strongely agree/ Agree	Strongely agree/ Agree	Strongely Disagred/DisStrongely agree/ Agree/Neutral
Non-surgical	day	Both	Yes	No	No	No	No	Yes	Permanent	17	10	5	Not covered	Yes	Yes	No	Yes	Yes	Yes	Yes	Strongely Disagred/DisStrongely agree/ Agree/Neutral	Strongely Disagred/DisStrongely agree/ Agree/Neutral	Strongely Disagred/DisStrongely agree/ Agree/Neutral	Strongely agree/ Agree	Strongely agree/ Agree	Strongely Disagred/DisStrongely agree/ Agree/Neutral	Strongely Disagred/DisStrongely agree/ Agree/Neutral	Strongely Disagred/DisStrongely agree/ Agree/Neutral	Strongely agree/ Agree	Strongely Disagred/DisStrongely agree/ Agree/Neutral	Strongely Disagred/DisStrongely agree/ Agree/Neutral	Strongely Disagred/DisStrongely agree/ Agree/Neutral	Strongely Disagred/DisStrongely agree/ Agree/Neutral	Strongely Disagred/DisStrongely agree/ Agree/Neutral
Non-surgical	day	Rural	No	Yes	No	No	No	No	Permanent	1	30	3	Not covered	No	Yes	Yes	Yes	Yes	No	Yes	Strongely agree/ Agree	Strongely Disagred/DisStrongely agree/ Agree/Neutral	Strongely Disagred/DisStrongely agree/ Agree/Neutral	Strongely Disagred/DisStrongely agree/ Agree/Neutral	Strongely agree/ Agree	Strongely agree/ Agree	Strongely Disagred/DisStrongely agree/ Agree/Neutral	Strongely agree/ Agree	Strongely agree/ Agree	Strongely agree/ Agree	Strongely agree/ Agree	Strongely Disagred/DisStrongely agree/ Agree/Neutral	Strongely agree/ Agree	Strongely Disagred/DisStrongely agree/ Agree/Neutral
Non-surgical	day	Urban	Yes	No	No	No	Yes	No	Permanent	30	15	2	Not covered	No	No	No	No	Yes	Yes	Yes	Strongely Disagred/DisStrongely agree/ Agree/Neutral	Strongely Disagred/DisStrongely agree/ Agree/Neutral	Strongely Disagred/DisStrongely agree/ Agree/Neutral	Strongely Disagred/DisStrongely agree/ Agree/Neutral	Strongely agree/ Agree	Strongely agree/ Agree	Strongely Disagred/DisStrongely agree/ Agree/Neutral	Strongely agree/ Agree	Strongely Disagred/DisStrongely agree/ Agree/Neutral	Strongely Disagred/DisStrongely agree/ Agree/Neutral	Strongely Disagred/DisStrongely agree/ Agree/Neutral	Strongely agree/ Agree	Strongely agree/ Agree	Strongely agree/ Agree
Surgical	both	Urban	Yes	Yes	No	No	No	No	Both contract and permanent	8	10	2	Don’t know	Yes	Yes	Yes	Yes	Yes	Yes	Yes	Strongely agree/ Agree	Strongely Disagred/DisStrongely agree/ Agree/Neutral	Strongely Disagred/DisStrongely agree/ Agree/Neutral	Strongely agree/ Agree	Strongely agree/ Agree	Strongely agree/ Agree	Strongely agree/ Agree	Strongely agree/ Agree	Strongely agree/ Agree	Strongely Disagred/DisStrongely agree/ Agree/Neutral	Strongely Disagred/DisStrongely agree/ Agree/Neutral	Strongely Disagred/DisStrongely agree/ Agree/Neutral	Strongely Disagred/DisStrongely agree/ Agree/Neutral	Strongely agree/ Agree
Surgical	day	Urban	No	No	No	No	Yes	No	Both contract and permanent	20	8	2	Not covered	No	No	No	Yes	Yes	Yes	Yes	Strongely agree/ Agree	Strongely Disagred/DisStrongely agree/ Agree/Neutral	Strongely Disagred/DisStrongely agree/ Agree/Neutral	Strongely agree/ Agree	Strongely agree/ Agree	Strongely agree/ Agree	Strongely agree/ Agree	Strongely agree/ Agree	Strongely agree/ Agree	Strongely agree/ Agree	Strongely agree/ Agree	Strongely agree/ Agree	Strongely agree/ Agree	Strongely agree/ Agree
Surgical	both	Urban	No	No	No	No	Yes	No	Contract	13	42	4	Not covered	No	No	Yes	No	Yes	Yes	Yes	Strongely agree/ Agree	Strongely Disagred/DisStrongely agree/ Agree/Neutral	Strongely Disagred/DisStrongely agree/ Agree/Neutral	Strongely agree/ Agree	Strongely agree/ Agree	Strongely agree/ Agree	Strongely Disagred/DisStrongely agree/ Agree/Neutral	Strongely agree/ Agree	Strongely agree/ Agree	Strongely agree/ Agree	Strongely Disagred/DisStrongely agree/ Agree/Neutral	Strongely Disagred/DisStrongely agree/ Agree/Neutral	Strongely Disagred/DisStrongely agree/ Agree/Neutral	Strongely agree/ Agree
Surgical	both	Urban	Yes	No	No	No	No	No	Permanent	15	10	0	Not covered	No	Yes	Yes	Yes	Yes	Yes	Yes	Strongely Disagred/DisStrongely agree/ Agree/Neutral	Strongely Disagred/DisStrongely agree/ Agree/Neutral	Strongely Disagred/DisStrongely agree/ Agree/Neutral	Strongely Disagred/DisStrongely agree/ Agree/Neutral	Strongely agree/ Agree	Strongely Disagred/DisStrongely agree/ Agree/Neutral	Strongely Disagred/DisStrongely agree/ Agree/Neutral	Strongely Disagred/DisStrongely agree/ Agree/Neutral	Strongely agree/ Agree	Strongely Disagred/DisStrongely agree/ Agree/Neutral	Strongely Disagred/DisStrongely agree/ Agree/Neutral	Strongely Disagred/DisStrongely agree/ Agree/Neutral	Strongely agree/ Agree	Strongely agree/ Agree
Non-surgical	both	Urban	No	No	No	No	Yes	No	Permanent	15	50	3	Covered	No	Yes	Yes	No	Yes	No	No	Strongely agree/ Agree	Strongely Disagred/DisStrongely agree/ Agree/Neutral	Strongely Disagred/DisStrongely agree/ Agree/Neutral	Strongely agree/ Agree	Strongely agree/ Agree	Strongely agree/ Agree	Strongely Disagred/DisStrongely agree/ Agree/Neutral	Strongely agree/ Agree	Strongely agree/ Agree	Strongely agree/ Agree	Strongely agree/ Agree	Strongely Disagred/DisStrongely agree/ Agree/Neutral	Strongely agree/ Agree	Strongely agree/ Agree
Surgical	day	Urban	Yes	No	No	No	Yes	No	Permanent	17	40	0	Not covered	No	Yes	Yes	No	Yes	No	Yes	Strongely Disagred/DisStrongely agree/ Agree/Neutral	Strongely Disagred/DisStrongely agree/ Agree/Neutral	Strongely Disagred/DisStrongely agree/ Agree/Neutral	Strongely Disagred/DisStrongely agree/ Agree/Neutral	Strongely agree/ Agree	Strongely agree/ Agree	Strongely Disagred/DisStrongely agree/ Agree/Neutral	Strongely agree/ Agree	Strongely agree/ Agree	Strongely Disagred/DisStrongely agree/ Agree/Neutral	Strongely Disagred/DisStrongely agree/ Agree/Neutral	Strongely Disagred/DisStrongely agree/ Agree/Neutral	Strongely agree/ Agree	Strongely agree/ Agree
Surgical	day	Urban	Yes	No	No	No	Yes	No	Permanent	16	15	1	Not covered	No	No	Yes	No	Yes	Yes	Yes	Strongely agree/ Agree	Strongely Disagred/DisStrongely agree/ Agree/Neutral	Strongely Disagred/DisStrongely agree/ Agree/Neutral	Strongely agree/ Agree	Strongely agree/ Agree	Strongely agree/ Agree	Strongely agree/ Agree	Strongely agree/ Agree	Strongely agree/ Agree	Strongely agree/ Agree	Strongely agree/ Agree	Strongely agree/ Agree	Strongely agree/ Agree	Strongely agree/ Agree
Surgical	both	Urban	Yes	Yes	No	No	Yes	No	Contract	20	35	5	Not covered	Yes	Yes	No	Yes	No	Yes	No	Strongely Disagred/DisStrongely agree/ Agree/Neutral	Strongely Disagred/DisStrongely agree/ Agree/Neutral	Strongely Disagred/DisStrongely agree/ Agree/Neutral	Strongely Disagred/DisStrongely agree/ Agree/Neutral	Strongely agree/ Agree	Strongely Disagred/DisStrongely agree/ Agree/Neutral	Strongely Disagred/DisStrongely agree/ Agree/Neutral	Strongely Disagred/DisStrongely agree/ Agree/Neutral	Strongely Disagred/DisStrongely agree/ Agree/Neutral	Strongely agree/ Agree	Strongely agree/ Agree	Strongely Disagred/DisStrongely agree/ Agree/Neutral	Strongely agree/ Agree	Strongely agree/ Agree
Surgical	both	Both	No	No	No	No	Yes	No	Contract	8	15	0	Covered	No	No	No	No	Yes	No	No	Strongely agree/ Agree	Strongely Disagred/DisStrongely agree/ Agree/Neutral	Strongely Disagred/DisStrongely agree/ Agree/Neutral	Strongely agree/ Agree	Strongely agree/ Agree	Strongely agree/ Agree	Strongely agree/ Agree	Strongely agree/ Agree	Strongely agree/ Agree	Strongely Disagred/DisStrongely agree/ Agree/Neutral	Strongely Disagred/DisStrongely agree/ Agree/Neutral	Strongely Disagred/DisStrongely agree/ Agree/Neutral	Strongely Disagred/DisStrongely agree/ Agree/Neutral	Strongely Disagred/DisStrongely agree/ Agree/Neutral
Surgical	day	Urban	No	No	No	Yes	Yes	No	Both contract and permanent	15	15	5	Not covered	No	Yes	No	Yes	Yes	Yes	No	Strongely agree/ Agree	Strongely Disagred/DisStrongely agree/ Agree/Neutral	Strongely Disagred/DisStrongely agree/ Agree/Neutral	Strongely Disagred/DisStrongely agree/ Agree/Neutral	Strongely agree/ Agree	Strongely agree/ Agree	Strongely Disagred/DisStrongely agree/ Agree/Neutral	Strongely agree/ Agree	Strongely Disagred/DisStrongely agree/ Agree/Neutral	Strongely Disagred/DisStrongely agree/ Agree/Neutral	Strongely agree/ Agree	Strongely Disagred/DisStrongely agree/ Agree/Neutral	Strongely agree/ Agree	Strongely agree/ Agree
Surgical	both	Urban	No	Yes	No	No	Yes	No	Both contract and permanent	15	20	0	Not covered	No	No	No	Yes	Yes	Yes	Yes	Strongely agree/ Agree	Strongely Disagred/DisStrongely agree/ Agree/Neutral	Strongely agree/ Agree	Strongely Disagred/DisStrongely agree/ Agree/Neutral	Strongely agree/ Agree	Strongely agree/ Agree	Strongely agree/ Agree	Strongely agree/ Agree	Strongely agree/ Agree	Strongely agree/ Agree	Strongely Disagred/DisStrongely agree/ Agree/Neutral	Strongely Disagred/DisStrongely agree/ Agree/Neutral	Strongely Disagred/DisStrongely agree/ Agree/Neutral	Strongely agree/ Agree
Non-surgical	day	Urban	Yes	No	Yes	No	Yes	No	Both contract and permanent	17	20	5	Not covered	No	No	Yes	Yes	Yes	Yes	Yes	Strongely Disagred/DisStrongely agree/ Agree/Neutral	Strongely Disagred/DisStrongely agree/ Agree/Neutral	Strongely Disagred/DisStrongely agree/ Agree/Neutral	Strongely Disagred/DisStrongely agree/ Agree/Neutral	Strongely agree/ Agree	Strongely Disagred/DisStrongely agree/ Agree/Neutral	Strongely agree/ Agree	Strongely Disagred/DisStrongely agree/ Agree/Neutral	Strongely agree/ Agree	Strongely Disagred/DisStrongely agree/ Agree/Neutral	Strongely Disagred/DisStrongely agree/ Agree/Neutral	Strongely Disagred/DisStrongely agree/ Agree/Neutral	Strongely agree/ Agree	Strongely agree/ Agree
Non-surgical	day	Urban	No	No	Yes	No	No	No	Permanent	14	20	0	Covered	No	Yes	Yes	No	Yes	No	No	Strongely agree/ Agree	Strongely agree/ Agree	Strongely Disagred/DisStrongely agree/ Agree/Neutral	Strongely agree/ Agree	Strongely agree/ Agree	Strongely Disagred/DisStrongely agree/ Agree/Neutral	Strongely agree/ Agree	Strongely agree/ Agree	Strongely agree/ Agree	Strongely agree/ Agree	Strongely Disagred/DisStrongely agree/ Agree/Neutral	Strongely Disagred/DisStrongely agree/ Agree/Neutral	Strongely Disagred/DisStrongely agree/ Agree/Neutral	Strongely Disagred/DisStrongely agree/ Agree/Neutral
Surgical	both	Urban	No	Yes	No	No	Yes	No	Both contract and permanent	16	10	0	Not covered	No	No	No	Yes	Yes	Yes	Yes	Strongely agree/ Agree	Strongely agree/ Agree	Strongely Disagred/DisStrongely agree/ Agree/Neutral	Strongely agree/ Agree	Strongely agree/ Agree	Strongely agree/ Agree	Strongely agree/ Agree	Strongely agree/ Agree	Strongely agree/ Agree	Strongely agree/ Agree	Strongely agree/ Agree	Strongely agree/ Agree	Strongely agree/ Agree	Strongely agree/ Agree
Surgical	both	Both	Yes	No	No	No	No	No	Both contract and permanent	11	20	2	Covered	No	No	Yes	No	Yes	Yes	No	Strongely Disagred/DisStrongely agree/ Agree/Neutral	Strongely agree/ Agree	Strongely Disagred/DisStrongely agree/ Agree/Neutral	Strongely agree/ Agree	Strongely agree/ Agree	Strongely agree/ Agree	Strongely agree/ Agree	Strongely agree/ Agree	Strongely agree/ Agree	Strongely Disagred/DisStrongely agree/ Agree/Neutral	Strongely Disagred/DisStrongely agree/ Agree/Neutral	Strongely Disagred/DisStrongely agree/ Agree/Neutral	Strongely Disagred/DisStrongely agree/ Agree/Neutral	Strongely Disagred/DisStrongely agree/ Agree/Neutral
Surgical	both	Both	Yes	No	No	No	No	No	Permanent	2	50	2	Covered	Yes	No	Yes	Yes	No	Yes	Yes	Strongely Disagred/DisStrongely agree/ Agree/Neutral	Strongely Disagred/DisStrongely agree/ Agree/Neutral	Strongely Disagred/DisStrongely agree/ Agree/Neutral	Strongely agree/ Agree	Strongely agree/ Agree	Strongely agree/ Agree	Strongely agree/ Agree	Strongely agree/ Agree	Strongely agree/ Agree	Strongely agree/ Agree	Strongely agree/ Agree	Strongely Disagred/DisStrongely agree/ Agree/Neutral	Strongely Disagred/DisStrongely agree/ Agree/Neutral	Strongely Disagred/DisStrongely agree/ Agree/Neutral
Non-surgical	both	Urban	No	Yes	No	No	Yes	Yes	Both contract and permanent	15	10	5	Not covered	No	No	No	Yes	Yes	Yes	Yes	Strongely Disagred/DisStrongely agree/ Agree/Neutral	Strongely Disagred/DisStrongely agree/ Agree/Neutral	Strongely Disagred/DisStrongely agree/ Agree/Neutral	Strongely agree/ Agree	Strongely agree/ Agree	Strongely Disagred/DisStrongely agree/ Agree/Neutral	Strongely agree/ Agree	Strongely Disagred/DisStrongely agree/ Agree/Neutral	Strongely agree/ Agree	Strongely Disagred/DisStrongely agree/ Agree/Neutral	Strongely Disagred/DisStrongely agree/ Agree/Neutral	Strongely Disagred/DisStrongely agree/ Agree/Neutral	Strongely agree/ Agree	Strongely agree/ Agree
Surgical	both	Urban	Yes	Yes	No	Yes	No	No	Both contract and permanent	2	30	10	Not covered	No	Yes	No	Yes	Yes	Yes	No	Strongely agree/ Agree	Strongely agree/ Agree	Strongely Disagred/DisStrongely agree/ Agree/Neutral	Strongely Disagred/DisStrongely agree/ Agree/Neutral	Strongely Disagred/DisStrongely agree/ Agree/Neutral	Strongely agree/ Agree	Strongely agree/ Agree	Strongely agree/ Agree	Strongely Disagred/DisStrongely agree/ Agree/Neutral	Strongely Disagred/DisStrongely agree/ Agree/Neutral	Strongely Disagred/DisStrongely agree/ Agree/Neutral	Strongely Disagred/DisStrongely agree/ Agree/Neutral	Strongely agree/ Agree	Strongely agree/ Agree
Surgical	day	Urban	Yes	No	Yes	No	Yes	No	Both contract and permanent	19	5	3	Don’t know	No	No	No	Yes	No	Yes	No	Strongely Disagred/DisStrongely agree/ Agree/Neutral	Strongely Disagred/DisStrongely agree/ Agree/Neutral	Strongely Disagred/DisStrongely agree/ Agree/Neutral	Strongely agree/ Agree	Strongely agree/ Agree	Strongely agree/ Agree	Strongely Disagred/DisStrongely agree/ Agree/Neutral	Strongely agree/ Agree	Strongely agree/ Agree	Strongely agree/ Agree	Strongely agree/ Agree	Strongely Disagred/DisStrongely agree/ Agree/Neutral	Strongely Disagred/DisStrongely agree/ Agree/Neutral	Strongely Disagred/DisStrongely agree/ Agree/Neutral
Surgical	both	Both	Yes	Yes	Yes	No	Yes	No	Both contract and permanent	1	20	5	Don’t know	No	Yes	Yes	Yes	Yes	No	Yes	Strongely Disagred/DisStrongely agree/ Agree/Neutral	Strongely Disagred/DisStrongely agree/ Agree/Neutral	Strongely Disagred/DisStrongely agree/ Agree/Neutral	Strongely Disagred/DisStrongely agree/ Agree/Neutral	Strongely agree/ Agree	Strongely agree/ Agree	Strongely agree/ Agree	Strongely agree/ Agree	Strongely agree/ Agree	Strongely Disagred/DisStrongely agree/ Agree/Neutral	Strongely Disagred/DisStrongely agree/ Agree/Neutral	Strongely agree/ Agree	Strongely Disagred/DisStrongely agree/ Agree/Neutral	Strongely Disagred/DisStrongely agree/ Agree/Neutral
Surgical	both	Urban	No	Yes	No	No	Yes	Yes	Both contract and permanent	2	20	0	Not covered	Yes	Yes	Yes	No	No	Yes	No	Strongely Disagred/DisStrongely agree/ Agree/Neutral	Strongely Disagred/DisStrongely agree/ Agree/Neutral	Strongely Disagred/DisStrongely agree/ Agree/Neutral	Strongely agree/ Agree	Strongely agree/ Agree	Strongely agree/ Agree	Strongely Disagred/DisStrongely agree/ Agree/Neutral	Strongely Disagred/DisStrongely agree/ Agree/Neutral	Strongely agree/ Agree	Strongely Disagred/DisStrongely agree/ Agree/Neutral	Strongely Disagred/DisStrongely agree/ Agree/Neutral	Strongely Disagred/DisStrongely agree/ Agree/Neutral	Strongely Disagred/DisStrongely agree/ Agree/Neutral	Strongely Disagred/DisStrongely agree/ Agree/Neutral

## Sheet: Sheet2
Blame from colleagues	Blame from colleagues	Disciplinary action by a professional body	Financial impact	Loss of reputation among colleagues	Malpractice litigation	Negative patient or family reaction	Negative publicity from news media
Disciplinary action by a professional body
Financial impact
Loss of reputation among colleagues
Malpractice litigation
Negative patient or family reaction
Negative publicity from news media
